# Supplementary material for: Human PC4 supports telomere stability and viability in cells utilizing the alternative lengthening of telomeres mechanism
Source: EMBO Rep. 2024 Oct 28;25(12):5294–315. doi: 10.1038/s44319-024-00295-3 (PMC11624207; doi:10.1038/s44319-024-00295-3)
Supplement: Supplementary file 2 — Source data Fig. 1 [file 44319_2024_295_MOESM2_ESM.zip]

Archive with 238 entries (224 files):
- Figure 1/
- __MACOSX/._Figure 1
- Figure 1/.DS_Store
- __MACOSX/Figure 1/._.DS_Store
- Figure 1/1D/
- __MACOSX/Figure 1/._1D
- Figure 1/1C/
- __MACOSX/Figure 1/._1C
- Figure 1/1D/fcs files Saos-2/
- __MACOSX/Figure 1/1D/._fcs files Saos-2
- Figure 1/1D/fcs files HeLa S3/
- __MACOSX/Figure 1/1D/._fcs files HeLa S3
- Figure 1/1D/fcs files HeLa S3 ATRX KO/
- __MACOSX/Figure 1/1D/._fcs files HeLa S3 ATRX KO
- Figure 1/1D/.DS_Store
- __MACOSX/Figure 1/1D/._.DS_Store
- Figure 1/1D/fcs files HeLa/
- __MACOSX/Figure 1/1D/._fcs files HeLa
- Figure 1/1D/fcs files HLF/
- __MACOSX/Figure 1/1D/._fcs files HLF
- Figure 1/1D/fcs files U2OS/
- __MACOSX/Figure 1/1D/._fcs files U2OS
- Figure 1/1D/fcs files HT1080/
- __MACOSX/Figure 1/1D/._fcs files HT1080
- Figure 1/1D/fcs files HOS/
- __MACOSX/Figure 1/1D/._fcs files HOS
- Figure 1/1D/fcs files U2OS-telo/
- __MACOSX/Figure 1/1D/._fcs files U2OS-telo
- Figure 1/1D/fcs files VA13/
- __MACOSX/Figure 1/1D/._fcs files VA13
- Figure 1/1D/fcs files CAL72/
- __MACOSX/Figure 1/1D/._fcs files CAL72
- Figure 1/1C/GrowthCurves-AllCellLines.xlsx
- __MACOSX/Figure 1/1C/._GrowthCurves-AllCellLines.xlsx
- Figure 1/1D/fcs files Saos-2/2 experiment Saos siPc2.fcs
- __MACOSX/Figure 1/1D/fcs files Saos-2/._2 experiment Saos siPc2.fcs
- Figure 1/1D/fcs files Saos-2/2 experiment Saos siPc1.fcs
- __MACOSX/Figure 1/1D/fcs files Saos-2/._2 experiment Saos siPc1.fcs
- Figure 1/1D/fcs files Saos-2/1 experiment Saos siCt.fcs
- __MACOSX/Figure 1/1D/fcs files Saos-2/._1 experiment Saos siCt.fcs
- Figure 1/1D/fcs files Saos-2/1 experiment Saos siPc1.fcs
- __MACOSX/Figure 1/1D/fcs files Saos-2/._1 experiment Saos siPc1.fcs
- Figure 1/1D/fcs files Saos-2/3 experiment Saos siCt.fcs
- __MACOSX/Figure 1/1D/fcs files Saos-2/._3 experiment Saos siCt.fcs
- Figure 1/1D/fcs files Saos-2/1 experiment Saos siPc2.fcs
- __MACOSX/Figure 1/1D/fcs files Saos-2/._1 experiment Saos siPc2.fcs
- Figure 1/1D/fcs files Saos-2/2 experiment Saos siCt.fcs
- __MACOSX/Figure 1/1D/fcs files Saos-2/._2 experiment Saos siCt.fcs
- Figure 1/1D/fcs files Saos-2/3 experiment Saos siPc1.fcs
- __MACOSX/Figure 1/1D/fcs files Saos-2/._3 experiment Saos siPc1.fcs
- Figure 1/1D/fcs files Saos-2/3 experiment Saos siPc2.fcs
- __MACOSX/Figure 1/1D/fcs files Saos-2/._3 experiment Saos siPc2.fcs
- Figure 1/1D/fcs files HeLa S3/3 experiment HeLa S3 siPc1.fcs
- __MACOSX/Figure 1/1D/fcs files HeLa S3/._3 experiment HeLa S3 siPc1.fcs
- Figure 1/1D/fcs files HeLa S3/3 experiment HeLa S3 siPc2.fcs
- __MACOSX/Figure 1/1D/fcs files HeLa S3/._3 experiment HeLa S3 siPc2.fcs
- Figure 1/1D/fcs files HeLa S3/1 experiment HeLa S3 siCt.fcs
- __MACOSX/Figure 1/1D/fcs files HeLa S3/._1 experiment HeLa S3 siCt.fcs
- Figure 1/1D/fcs files HeLa S3/2 experiment HeLa S3 siCt.fcs
- __MACOSX/Figure 1/1D/fcs files HeLa S3/._2 experiment HeLa S3 siCt.fcs
- Figure 1/1D/fcs files HeLa S3/1 experiment HeLa S3 siPc2.fcs
- __MACOSX/Figure 1/1D/fcs files HeLa S3/._1 experiment HeLa S3 siPc2.fcs
- Figure 1/1D/fcs files HeLa S3/1 experiment HeLa S3 siPc1.fcs
- __MACOSX/Figure 1/1D/fcs files HeLa S3/._1 experiment HeLa S3 siPc1.fcs
- Figure 1/1D/fcs files HeLa S3/2 experiment HeLa S3 siPc1.fcs
- __MACOSX/Figure 1/1D/fcs files HeLa S3/._2 experiment HeLa S3 siPc1.fcs
- Figure 1/1D/fcs files HeLa S3/3 experiment HeLa S3 siCt.fcs
- __MACOSX/Figure 1/1D/fcs files HeLa S3/._3 experiment HeLa S3 siCt.fcs
- Figure 1/1D/fcs files HeLa S3/2 experiment HeLa S3 siPc2.fcs
- __MACOSX/Figure 1/1D/fcs files HeLa S3/._2 experiment HeLa S3 siPc2.fcs
- Figure 1/1D/fcs files HeLa S3 ATRX KO/3 experiment HeLa S3 KO siCt.fcs
- __MACOSX/Figure 1/1D/fcs files HeLa S3 ATRX KO/._3 experiment HeLa S3 KO siCt.fcs
- Figure 1/1D/fcs files HeLa S3 ATRX KO/1 experiment HeLa S3 KO siPc2.fcs
- __MACOSX/Figure 1/1D/fcs files HeLa S3 ATRX KO/._1 experiment HeLa S3 KO siPc2.fcs
- Figure 1/1D/fcs files HeLa S3 ATRX KO/1 experiment HeLa S3 KO siPc1.fcs
- __MACOSX/Figure 1/1D/fcs files HeLa S3 ATRX KO/._1 experiment HeLa S3 KO siPc1.fcs
- Figure 1/1D/fcs files HeLa S3 ATRX KO/2 experiment HeLa S3 KO siPc2.fcs
- __MACOSX/Figure 1/1D/fcs files HeLa S3 ATRX KO/._2 experiment HeLa S3 KO siPc2.fcs
- Figure 1/1D/fcs files HeLa S3 ATRX KO/2 experiment HeLa S3 KO siCt.fcs
- __MACOSX/Figure 1/1D/fcs files HeLa S3 ATRX KO/._2 experiment HeLa S3 KO siCt.fcs
- Figure 1/1D/fcs files HeLa S3 ATRX KO/2 experiment HeLa S3 KO siPc1.fcs
- __MACOSX/Figure 1/1D/fcs files HeLa S3 ATRX KO/._2 experiment HeLa S3 KO siPc1.fcs
- Figure 1/1D/fcs files HeLa S3 ATRX KO/3 experiment HeLa S3 KO siPc1.fcs
- __MACOSX/Figure 1/1D/fcs files HeLa S3 ATRX KO/._3 experiment HeLa S3 KO siPc1.fcs
- Figure 1/1D/fcs files HeLa S3 ATRX KO/1 experiment HeLa S3 KO siCt.fcs
- __MACOSX/Figure 1/1D/fcs files HeLa S3 ATRX KO/._1 experiment HeLa S3 KO siCt.fcs
- Figure 1/1D/fcs files HeLa S3 ATRX KO/3 experiment HeLa S3 KO siPc2.fcs
- __MACOSX/Figure 1/1D/fcs files HeLa S3 ATRX KO/._3 experiment HeLa S3 KO siPc2.fcs
- Figure 1/1D/fcs files HeLa/3 experiment HeLa siPc2.fcs
- __MACOSX/Figure 1/1D/fcs files HeLa/._3 experiment HeLa siPc2.fcs
- Figure 1/1D/fcs files HeLa/3 experiment HeLa siCt.fcs
- __MACOSX/Figure 1/1D/fcs files HeLa/._3 experiment HeLa siCt.fcs
- Figure 1/1D/fcs files HeLa/3 experiment HeLa siPc1.fcs
- __MACOSX/Figure 1/1D/fcs files HeLa/._3 experiment HeLa siPc1.fcs
- Figure 1/1D/fcs files HeLa/2 experiment HeLa siCt.fcs
- __MACOSX/Figure 1/1D/fcs files HeLa/._2 experiment HeLa siCt.fcs
- Figure 1/1D/fcs files HeLa/1 experiment HeLa siPc2.fcs
- __MACOSX/Figure 1/1D/fcs files HeLa/._1 experiment HeLa siPc2.fcs
- Figure 1/1D/fcs files HeLa/1 experiment HeLa siPc1.fcs
- __MACOSX/Figure 1/1D/fcs files HeLa/._1 experiment HeLa siPc1.fcs
- Figure 1/1D/fcs files HeLa/2 experiment HeLa siPc1.fcs
- __MACOSX/Figure 1/1D/fcs files HeLa/._2 experiment HeLa siPc1.fcs
- Figure 1/1D/fcs files HeLa/2 experiment HeLa siPc2.fcs
- __MACOSX/Figure 1/1D/fcs files HeLa/._2 experiment HeLa siPc2.fcs
- Figure 1/1D/fcs files HeLa/1 experiment HeLa siCt.fcs
- __MACOSX/Figure 1/1D/fcs files HeLa/._1 experiment HeLa siCt.fcs
- Figure 1/1D/fcs files HLF/1 experiment HLF shCt.fcs
- __MACOSX/Figure 1/1D/fcs files HLF/._1 experiment HLF shCt.fcs
- Figure 1/1D/fcs files HLF/3 experiment HLF shPc1.fcs
- __MACOSX/Figure 1/1D/fcs files HLF/._3 experiment HLF shPc1.fcs
- Figure 1/1D/fcs files HLF/2 experiment HLF shCt.fcs
- __MACOSX/Figure 1/1D/fcs files HLF/._2 experiment HLF shCt.fcs
- Figure 1/1D/fcs files HLF/2 experiment HLF shPc1.fcs
- __MACOSX/Figure 1/1D/fcs files HLF/._2 experiment HLF shPc1.fcs
- Figure 1/1D/fcs files HLF/1 experiment HLF shPc1.fcs
- __MACOSX/Figure 1/1D/fcs files HLF/._1 experiment HLF shPc1.fcs
- Figure 1/1D/fcs files HLF/3 experiment HLF shCt.fcs
- __MACOSX/Figure 1/1D/fcs files HLF/._3 experiment HLF shCt.fcs
- Figure 1/1D/fcs files U2OS/3 experiment U2OS siPc2.fcs
- __MACOSX/Figure 1/1D/fcs files U2OS/._3 experiment U2OS siPc2.fcs
- Figure 1/1D/fcs files U2OS/3 experiment U2OS siPc1.fcs
- __MACOSX/Figure 1/1D/fcs files U2OS/._3 experiment U2OS siPc1.fcs
- Figure 1/1D/fcs files U2OS/1 experiment U2OS siBLM+siPc1.fcs
- __MACOSX/Figure 1/1D/fcs files U2OS/._1 experiment U2OS siBLM+siPc1.fcs
- Figure 1/1D/fcs files U2OS/1 experiment U2OS siCt.fcs
- __MACOSX/Figure 1/1D/fcs files U2OS/._1 experiment U2OS siCt.fcs
- Figure 1/1D/fcs files U2OS/1 experiment U2OS siPc2.fcs
- __MACOSX/Figure 1/1D/fcs files U2OS/._1 experiment U2OS siPc2.fcs
- Figure 1/1D/fcs files U2OS/2 experiment U2OS siBLM.fcs
- __MACOSX/Figure 1/1D/fcs files U2OS/._2 experiment U2OS siBLM.fcs
- Figure 1/1D/fcs files U2OS/1 experiment U2OS siPc1.fcs
- __MACOSX/Figure 1/1D/fcs files U2OS/._1 experiment U2OS siPc1.fcs
- Figure 1/1D/fcs files U2OS/2 experiment U2OS siBLM+siPc1.fcs
- __MACOSX/Figure 1/1D/fcs files U2OS/._2 experiment U2OS siBLM+siPc1.fcs
- Figure 1/1D/fcs files U2OS/2 experiment U2OS siCt.fcs
- __MACOSX/Figure 1/1D/fcs files U2OS/._2 experiment U2OS siCt.fcs
- Figure 1/1D/fcs files U2OS/3 experiment U2OS siBLM+siPc1.fcs
- __MACOSX/Figure 1/1D/fcs files U2OS/._3 experiment U2OS siBLM+siPc1.fcs
- Figure 1/1D/fcs files U2OS/3 experiment U2OS siBLM.fcs
- __MACOSX/Figure 1/1D/fcs files U2OS/._3 experiment U2OS siBLM.fcs
- Figure 1/1D/fcs files U2OS/2 experiment U2OS siPc1.fcs
- __MACOSX/Figure 1/1D/fcs files U2OS/._2 experiment U2OS siPc1.fcs
- Figure 1/1D/fcs files U2OS/3 experiment U2OS siCt.fcs
- __MACOSX/Figure 1/1D/fcs files U2OS/._3 experiment U2OS siCt.fcs
- Figure 1/1D/fcs files U2OS/1 experiment U2OS siBLM.fcs
- __MACOSX/Figure 1/1D/fcs files U2OS/._1 experiment U2OS siBLM.fcs
- Figure 1/1D/fcs files U2OS/2 experiment U2OS siPc2.fcs
- __MACOSX/Figure 1/1D/fcs files U2OS/._2 experiment U2OS siPc2.fcs
- Figure 1/1D/fcs files HT1080/2 experiment HT1080 siPc1.fcs
- __MACOSX/Figure 1/1D/fcs files HT1080/._2 experiment HT1080 siPc1.fcs
- Figure 1/1D/fcs files HT1080/2 experiment HT1080 siPc2.fcs
- __MACOSX/Figure 1/1D/fcs files HT1080/._2 experiment HT1080 siPc2.fcs
- Figure 1/1D/fcs files HT1080/1 experiment HT1080 siCt.fcs
- __MACOSX/Figure 1/1D/fcs files HT1080/._1 experiment HT1080 siCt.fcs
- Figure 1/1D/fcs files HT1080/3 experiment HT1080 siPc2.fcs
- __MACOSX/Figure 1/1D/fcs files HT1080/._3 experiment HT1080 siPc2.fcs
- Figure 1/1D/fcs files HT1080/3 experiment HT1080 siPc1.fcs
- __MACOSX/Figure 1/1D/fcs files HT1080/._3 experiment HT1080 siPc1.fcs
- Figure 1/1D/fcs files HT1080/3 experiment HT1080 siCt.fcs
- __MACOSX/Figure 1/1D/fcs files HT1080/._3 experiment HT1080 siCt.fcs
- Figure 1/1D/fcs files HT1080/1 experiment HT1080 siPc2.fcs
- __MACOSX/Figure 1/1D/fcs files HT1080/._1 experiment HT1080 siPc2.fcs
- Figure 1/1D/fcs files HT1080/2 experiment HT1080 siCt.fcs
- __MACOSX/Figure 1/1D/fcs files HT1080/._2 experiment HT1080 siCt.fcs
- Figure 1/1D/fcs files HT1080/1 experiment HT1080 siPc1.fcs
- __MACOSX/Figure 1/1D/fcs files HT1080/._1 experiment HT1080 siPc1.fcs
- Figure 1/1D/fcs files HOS/2 experiment HOS siPc1.fcs
- __MACOSX/Figure 1/1D/fcs files HOS/._2 experiment HOS siPc1.fcs
- Figure 1/1D/fcs files HOS/2 experiment HOS siPc2.fcs
- __MACOSX/Figure 1/1D/fcs files HOS/._2 experiment HOS siPc2.fcs
- Figure 1/1D/fcs files HOS/3 experiment HOS siPc1.fcs
- __MACOSX/Figure 1/1D/fcs files HOS/._3 experiment HOS siPc1.fcs
- Figure 1/1D/fcs files HOS/3 experiment HOS siCt.fcs
- __MACOSX/Figure 1/1D/fcs files HOS/._3 experiment HOS siCt.fcs
- Figure 1/1D/fcs files HOS/3 experiment HOS siPc2.fcs
- __MACOSX/Figure 1/1D/fcs files HOS/._3 experiment HOS siPc2.fcs
- Figure 1/1D/fcs files HOS/1 experiment HOS siCt.fcs
- __MACOSX/Figure 1/1D/fcs files HOS/._1 experiment HOS siCt.fcs
- Figure 1/1D/fcs files HOS/1 experiment HOS siPc2.fcs
- __MACOSX/Figure 1/1D/fcs files HOS/._1 experiment HOS siPc2.fcs
- Figure 1/1D/fcs files HOS/1 experiment HOS siPc1.fcs
- __MACOSX/Figure 1/1D/fcs files HOS/._1 experiment HOS siPc1.fcs
- Figure 1/1D/fcs files HOS/2 experiment HOS siCt.fcs
- __MACOSX/Figure 1/1D/fcs files HOS/._2 experiment HOS siCt.fcs
- Figure 1/1D/fcs files U2OS-telo/2 experiment U2OS-Telo siPc2.fcs
- __MACOSX/Figure 1/1D/fcs files U2OS-telo/._2 experiment U2OS-Telo siPc2.fcs
- Figure 1/1D/fcs files U2OS-telo/2 experiment U2OS-Telo siPc1.fcs
- __MACOSX/Figure 1/1D/fcs files U2OS-telo/._2 experiment U2OS-Telo siPc1.fcs
- Figure 1/1D/fcs files U2OS-telo/3 experiment U2OS-Telo siCt.fcs
- __MACOSX/Figure 1/1D/fcs files U2OS-telo/._3 experiment U2OS-Telo siCt.fcs
- Figure 1/1D/fcs files U2OS-telo/2 experiment U2OS-Telo siCt.fcs
- __MACOSX/Figure 1/1D/fcs files U2OS-telo/._2 experiment U2OS-Telo siCt.fcs
- Figure 1/1D/fcs files U2OS-telo/3 experiment U2OS-Telo siPc2.fcs
- __MACOSX/Figure 1/1D/fcs files U2OS-telo/._3 experiment U2OS-Telo siPc2.fcs
- Figure 1/1D/fcs files U2OS-telo/3 experiment U2OS-Telo siPc1.fcs
- __MACOSX/Figure 1/1D/fcs files U2OS-telo/._3 experiment U2OS-Telo siPc1.fcs
- Figure 1/1D/fcs files U2OS-telo/1 experiment U2OS-Telo siCt.fcs
- __MACOSX/Figure 1/1D/fcs files U2OS-telo/._1 experiment U2OS-Telo siCt.fcs
- Figure 1/1D/fcs files U2OS-telo/1 experiment U2OS-Telo siPc1.fcs
- __MACOSX/Figure 1/1D/fcs files U2OS-telo/._1 experiment U2OS-Telo siPc1.fcs
- Figure 1/1D/fcs files U2OS-telo/1 experiment U2OS-Telo siPc2.fcs
- __MACOSX/Figure 1/1D/fcs files U2OS-telo/._1 experiment U2OS-Telo siPc2.fcs
- Figure 1/1D/fcs files VA13/3 experiment VA-13 siPc2.fcs
- __MACOSX/Figure 1/1D/fcs files VA13/._3 experiment VA-13 siPc2.fcs
- Figure 1/1D/fcs files VA13/3 experiment VA-13 siPc1.fcs
- __MACOSX/Figure 1/1D/fcs files VA13/._3 experiment VA-13 siPc1.fcs
- Figure 1/1D/fcs files VA13/2 experiment VA-13 siPc2.fcs
- __MACOSX/Figure 1/1D/fcs files VA13/._2 experiment VA-13 siPc2.fcs
- Figure 1/1D/fcs files VA13/2 experiment VA-13 siPc1.fcs
- __MACOSX/Figure 1/1D/fcs files VA13/._2 experiment VA-13 siPc1.fcs
- Figure 1/1D/fcs files VA13/3 experiment VA-13 siCt.fcs
- __MACOSX/Figure 1/1D/fcs files VA13/._3 experiment VA-13 siCt.fcs
- Figure 1/1D/fcs files VA13/2 experiment VA-13 siCt.fcs
- __MACOSX/Figure 1/1D/fcs files VA13/._2 experiment VA-13 siCt.fcs
- Figure 1/1D/fcs files VA13/1 experiment VA13 siCt.fcs
- __MACOSX/Figure 1/1D/fcs files VA13/._1 experiment VA13 siCt.fcs
- Figure 1/1D/fcs files VA13/1 experiment VA13 siPc2.fcs
- __MACOSX/Figure 1/1D/fcs files VA13/._1 experiment VA13 siPc2.fcs
- Figure 1/1D/fcs files VA13/1 experiment VA13 siPc1.fcs
- __MACOSX/Figure 1/1D/fcs files VA13/._1 experiment VA13 siPc1.fcs
- Figure 1/1D/fcs files CAL72/1 experiment CAL72 siPc2.fcs
- __MACOSX/Figure 1/1D/fcs files CAL72/._1 experiment CAL72 siPc2.fcs
- Figure 1/1D/fcs files CAL72/1 experiment CAL72 siPc1.fcs
- __MACOSX/Figure 1/1D/fcs files CAL72/._1 experiment CAL72 siPc1.fcs
- Figure 1/1D/fcs files CAL72/2 experiment CAL72 siCt.fcs
- __MACOSX/Figure 1/1D/fcs files CAL72/._2 experiment CAL72 siCt.fcs
- Figure 1/1D/fcs files CAL72/2 experiment CAL72 siPc2.fcs
- __MACOSX/Figure 1/1D/fcs files CAL72/._2 experiment CAL72 siPc2.fcs
- Figure 1/1D/fcs files CAL72/2 experiment CAL72 siPc1.fcs
- __MACOSX/Figure 1/1D/fcs files CAL72/._2 experiment CAL72 siPc1.fcs
- Figure 1/1D/fcs files CAL72/3 experiment CAL72 siCt.fcs
- __MACOSX/Figure 1/1D/fcs files CAL72/._3 experiment CAL72 siCt.fcs
- Figure 1/1D/fcs files CAL72/1 experiment CAL72 siCt.fcs
- __MACOSX/Figure 1/1D/fcs files CAL72/._1 experiment CAL72 siCt.fcs
- Figure 1/1D/fcs files CAL72/3 experiment CAL72 siPc2.fcs
- __MACOSX/Figure 1/1D/fcs files CAL72/._3 experiment CAL72 siPc2.fcs
- Figure 1/1D/fcs files CAL72/3 experiment CAL72 siPc1.fcs
- __MACOSX/Figure 1/1D/fcs files CAL72/._3 experiment CAL72 siPc1.fcs
