# Supplementary material for: Human PC4 supports telomere stability and viability in cells utilizing the alternative lengthening of telomeres mechanism
Source: EMBO Rep. 2024 Oct 28;25(12):5294–315. doi: 10.1038/s44319-024-00295-3 (PMC11624207; doi:10.1038/s44319-024-00295-3)
Supplement: Supplementary file 2 — Source data Fig. 1 [file 44319_2024_295_MOESM2_ESM.zip › Figure 1/1C/GrowthCurves-AllCellLines.xlsx]

## Sheet: Saos2
			d1	d4			d7			d10			d13
			cells seeded	total cells	fold change	cells seeded	total cells	fold change	cells seeded	total cells	fold change	cells seeded	total cells	fold change
		1 experiment siCt	150000	487500	3.25	150000	325000	2.16667	150000	415000	2.76667	150000	375000	2.5
		2 experiment siCt	150000	431250	2.875	150000	405000	2.7	150000	350000	2.33333	150000	400000	2.66667
		3 experiment siCt	150000	468750	3.125	150000	380000	2.53333	150000	400000	2.66667	150000	350000	2.33333
		1 experiment siPc1	150000	300000	2	150000	170000	1.13333	150000	95000	0.633333	95000	48750	0.513158
		2 experiment siPc1	150000	243750	1.625	150000	200000	1.33333	150000	80000	0.533333	80000	56250	0.703125
		3 experiment siPc1	150000	306250	2.04167	150000	225000	1.5	150000	130000	0.866667	130000	45000	0.346154
		1 experiment siPc2	150000	235000	1.56667	150000	142500	0.95	142500	22500	0.157895	22500	0	0
		2 experiment siPc2	150000	180000	1.2	150000	157500	1.05	157500	26250	0.166667	26250	0	0
		3 experiment siPc2	150000	285000	1.9	150000	90000	0.6	90000	18750	0.208333	18750	0	0
			d1		d4		d7		d10		d13
			fold change (FC)	FC normalized to control	fold change (FC)	FC normalized to control	fold change (FC)	FC normalized to control	fold change (FC)	FC normalized to control	fold change (FC)	FC normalized to control		Unpaired T-test
		1 experiment siCt	1	1	3.25	1	2.16667	1	2.76667	1	2.5	1		day #	p-value (siCt vs siPc1)	p-value (siCt vs siPc2)
		2 experiment siCt	1	1	2.875	1	2.7	1	2.33333	1	2.66667	1		1	-	-
		3 experiment siCt	1	1	3.125	1	2.53333	1	2.66667	1	2.33333	1		4	0.00227612	0.0026772
		1 experiment siPc1	1	1	2	0.615385	1.13333	0.523077	0.633333	0.228916	0.513158	0.205263		7	0.00381771	0.00154734
		2 experiment siPc1	1	1	1.625	0.565217	1.33333	0.493827	0.533333	0.228571	0.703125	0.263672		10	0.000310392	5.26971e-05
		3 experiment siPc1	1	1	2.04167	0.653333	1.5	0.592105	0.866667	0.325	0.346154	0.148352		13	0.000149637	1.30397e-05
		1 experiment siPc2	1	1	1.56667	0.482051	0.95	0.438462	0.157895	0.0570704	0	0
		2 experiment siPc2	1	1	1.2	0.417391	1.05	0.388889	0.166667	0.0714286	0	0
		3 experiment siPc2	1	1	1.9	0.608	0.6	0.236842	0.208333	0.078125	0	0

## Sheet: U2OS
			d1	d4			d7			d10			d13
			cells seeded	total cells	fold change	cells seeded	total cells	fold change	cells seeded	total cells	fold change	cells seeded	total cells	fold change
		1 experiment siCt	100000	562500	5.625	100000	892500	8.925	100000	687500	6.875	100000	637500	6.375
		2 experiment siCt	100000	611250	6.1125	100000	847500	8.475	100000	543750	5.4375	100000	968750	9.6875
		3 experiment siCt	100000	566250	5.6625	100000	870000	8.7	100000	818750	8.1875	100000	637500	6.375
		1 experiment siPc2	100000	525000	5.25	100000	318750	3.1875	100000	55825	0.55825	55825	0	0
		2 experiment siPc2	100000	547500	5.475	100000	208750	2.0875	100000	55000	0.55	55000	0	0
		3 experiment siPc2	100000	633750	6.3375	100000	290000	2.9	100000	71225	0.71225	71225	0	0
			d1		d4		d7		d10		d13
			fold change (FC)	FC normalized to control	fold change (FC)	FC normalized to control	fold change (FC)	FC normalized to control	fold change (FC)	FC normalized to control	fold change (FC)	FC normalized to control		Unpaired T-test
		1 experiment siCt	1	1	5.625	1	8.925	1	6.875	1	6.375	1		day #	p-value (siCt vs siPc2)
		2 experiment siCt	1	1	6.1125	1	8.475	1	5.4375	1	9.6875	1		1	-
		3 experiment siCt	1	1	5.6625	1	8.7	1	8.1875	1	6.375	1		4	0.774234
		1 experiment siPc2	1	1	5.25	0.933333	3.1875	0.357143	0.55825	0.0812	0	0		7	7.22853e-05
		2 experiment siPc2	1	1	5.475	0.895706	2.0875	0.246313	0.55	0.101149	0	0		10	0.00144107
		3 experiment siPc2	1	1	6.3375	1.11921	2.9	0.333333	0.71225	0.0869924	0	0		13	0.00247895

## Sheet: U2OS-telo
			d1	d4			d7			d10			d13
			cells seeded	total cells	fold change	cells seeded	total cells	fold change	cells seeded	total cells	fold change	cells seeded	total cells	fold change
		1 experiment siCt	100000	540000	5.4	100000	645000	6.45	100000	600000	6	100000	685000	6.85
		2 experiment siCt	100000	630000	6.3	100000	645000	6.45	100000	600000	6	100000	412500	4.125
		3 experiment siCt	100000	595000	5.95	100000	665000	6.65	100000	475000	4.75	100000	472500	4.725
		1 experiment siPc2	100000	390000	3.9	100000	172500	1.725	100000	48750	0.4875	55825	0	0
		2 experiment siPc2	100000	333750	3.3375	100000	232500	2.325	100000	71250	0.7125	55000	0	0
		3 experiment siPc2	100000	348500	3.485	100000	212500	2.125	100000	53750	0.5375	71225	0	0
			d1		d4		d7		d10		d13
			fold change (FC)	FC normalized to control	fold change (FC)	FC normalized to control	fold change (FC)	FC normalized to control	fold change (FC)	FC normalized to control	fold change (FC)	FC normalized to control		Unpaired T-test
		1 experiment siCt	1	1	5.4	1	6.45	1	6	1	6.85	1		day #	p-value (siCt vs siPc2)
		2 experiment siCt	1	1	6.3	1	6.45	1	6	1	4.125	1		1	-
		3 experiment siCt	1	1	5.95	1	6.65	1	4.75	1	4.725	1		4	0.0017647
		1 experiment siPc2	1	1	3.9	0.722222	1.725	0.267442	0.4875	0.08125	0	0		7	1.89721e-05
		2 experiment siPc2	1	1	3.3375	0.529762	2.325	0.360465	0.7125	0.11875	0	0		10	0.000290146
		3 experiment siPc2	1	1	3.485	0.585714	2.125	0.319549	0.5375	0.113158	0	0		13	0.00318706

## Sheet: CAL72
			d1	d4			d7			d10			d13
			cells seeded	total cells	fold change	cells seeded	total cells	fold change	cells seeded	total cells	fold change	cells seeded	total cells	fold change
		1 experiment siCt	100000	425000	4.25	100000	481250	4.8125	100000	300000	3	100000	335000	3.35
		2 experiment siCt	100000	375000	3.75	100000	506250	5.0625	100000	325000	3.25	100000	375000	3.75
		3 experiment siCt	100000	406250	4.0625	100000	468750	4.6875	100000	275000	2.75	100000	400000	4
		1 experiment siPc2	100000	181250	1.8125	100000	212500	2.125	100000	75000	0.75	75000	45000	0.6
		2 experiment siPc2	100000	218750	2.1875	100000	143750	1.4375	100000	65000	0.65	65000	33750	0.519231
		3 experiment siPc2	100000	200000	2	100000	218750	2.1875	100000	125000	1.25	100000	67500	0.675
			d1		d4		d7		d10		d13
			fold change (FC)	FC normalized to control	fold change (FC)	FC normalized to control	fold change (FC)	FC normalized to control	fold change (FC)	FC normalized to control	fold change (FC)	FC normalized to control		Unpaired T-test
		1 experiment siCt	1	1	4.25	1	4.8125	1	3	1	3.35	1		day #	p-value (siCt vs siPc2)
		2 experiment siCt	1	1	3.75	1	5.0625	1	3.25	1	3.75	1		1	-
		3 experiment siCt	1	1	4.0625	1	4.6875	1	2.75	1	4	1		4	0.000371244
		1 experiment siPc2	1	1	1.8125	0.426471	2.125	0.441558	0.75	0.25	0.6	0.179104		7	0.000373109
		2 experiment siPc2	1	1	2.1875	0.583333	1.4375	0.283951	0.65	0.2	0.519231	0.138462		10	0.000842828
		3 experiment siPc2	1	1	2	0.492308	2.1875	0.466667	1.25	0.454545	0.675	0.16875		13	9.04891e-05

## Sheet: VA13
			d1	d4			d7			d10			d13
			cells seeded	total cells	fold change	cells seeded	total cells	fold change	cells seeded	total cells	fold change	cells seeded	total cells	fold change
		1 experiment siCt	100000	225000	2.25	100000	210000	2.1	100000	221250	2.2125	100000	225000	2.25
		2 experiment siCt	100000	206250	2.0625	100000	292500	2.925	100000	187500	1.875	100000	221250	2.2125
		3 experiment siCt	100000	275000	2.75	100000	187500	1.875	100000	262500	2.625	100000	228750	2.2875
		1 experiment siPc2	100000	106250	1.0625	100000	60000	0.6	60000	48750	0.8125	48750	21875	0.448718
		2 experiment siPc2	100000	112300	1.123	100000	82500	0.825	82500	41250	0.5	41250	15625	0.378788
		3 experiment siPc2	100000	131250	1.3125	100000	75000	0.75	75000	30000	0.4	30000	9375	0.3125
			d1		d4		d7		d10		d13
			fold change (FC)	FC normalized to control	fold change (FC)	FC normalized to control	fold change (FC)	FC normalized to control	fold change (FC)	FC normalized to control	fold change (FC)	FC normalized to control		Unpaired T-test
		1 experiment siCt	1	1	2.25	1	2.1	1	2.2125	1	2.25	1		day #	p-value (siCt vs siPc2)
		2 experiment siCt	1	1	2.0625	1	2.925	1	1.875	1	2.2125	1		1	-
		3 experiment siCt	1	1	2.75	1	1.875	1	2.625	1	2.2875	1		4	0.00555707
		1 experiment siPc2	1	1	1.0625	0.472222	0.6	0.285714	0.8125	0.367232	0.448718	0.19943		7	0.00844974
		2 experiment siPc2	1	1	1.123	0.544485	0.825	0.282051	0.5	0.266667	0.378788	0.171204		10	0.00262771
		3 experiment siPc2	1	1	1.3125	0.477273	0.75	0.4	0.4	0.152381	0.3125	0.136612		13	1.98537e-06

## Sheet: HOS
			d1	d4			d7			d10			d13
			cells seeded	total cells	fold change	cells seeded	total cells	fold change	cells seeded	total cells	fold change	cells seeded	total cells	fold change
		1 experiment siCt	100000	1618750	16.1875	100000	1695000	16.95	100000	1860000	18.6	100000	1360000	13.6
		2 experiment siCt	100000	1418750	14.1875	100000	1732500	17.325	100000	2130000	21.3	100000	1390000	13.9
		3 experiment siCt	100000	1500000	15	100000	1537500	15.375	100000	2060000	20.6	100000	1640000	16.4
		1 experiment siPc1	100000	806250	8.0625	100000	612500	6.125	100000	756250	7.5625	100000	781250	7.8125
		2 experiment siPc1	100000	825000	8.25	100000	562500	5.625	100000	1000000	10	100000	906250	9.0625
		3 experiment siPc1	100000	806250	8.0625	100000	606250	6.0625	100000	1031250	10.3125	100000	987500	9.875
		1 experiment siPc2	100000	1412500	14.125	100000	1717500	17.175	100000	1870000	18.7	100000	1560000	15.6
		2 experiment siPc2	100000	1706250	17.0625	100000	1353000	13.53	100000	1490000	14.9	100000	1700000	17
		3 experiment siPc2	100000	1527500	15.275	100000	1680000	16.8	100000	1540000	15.4	100000	1320000	13.2
			d1		d4		d7		d10		d13
			fold change (FC)	FC normalized to control	fold change (FC)	FC normalized to control	fold change (FC)	FC normalized to control	fold change (FC)	FC normalized to control	fold change (FC)	FC normalized to control		Unpaired T-test
		1 experiment siCt	1	1	16.1875	1	16.95	1	18.6	1	13.6	1		day #	p-value (siCt vs siPc1)	p-value (siCt vs siPc2)
		2 experiment siCt	1	1	14.1875	1	17.325	1	21.3	1	13.9	1		1	-	-
		3 experiment siCt	1	1	15	1	15.375	1	20.6	1	16.4	1		4	0.000277809	0.74341
		1 experiment siPc1	1	1	8.0625	0.498069	6.125	0.361357	7.5625	0.406586	7.8125	0.574449		7	6.73571e-05	0.612281
		2 experiment siPc1	1	1	8.25	0.581498	5.625	0.324675	10	0.469484	9.0625	0.651978		10	0.000789169	0.0563444
		3 experiment siPc1	1	1	8.0625	0.5375	6.0625	0.394309	10.3125	0.500607	9.875	0.602134		13	0.00593956	0.678851
		1 experiment siPc2	1	1	14.125	0.872587	17.175	1.01327	18.7	1.00538	15.6	1.14706
		2 experiment siPc2	1	1	17.0625	1.20264	13.53	0.780952	14.9	0.699531	17	1.22302
		3 experiment siPc2	1	1	15.275	1.01833	16.8	1.09268	15.4	0.747573	13.2	0.804878

## Sheet: HeLa
			d1	d4			d7			d10			d13
			cells seeded	total cells	fold change	cells seeded	total cells	fold change	cells seeded	total cells	fold change	cells seeded	total cells	fold change
		1 experiment siCt	75000	742500	9.9	75000	536250	7.15	75000	639375	8.525	109042	781750	7.16926
		2 experiment siCt	75000	952500	12.7	75000	594500	7.92667	75000	527250	7.03	81585	597375	7.32212
		3 experiment siCt	75000	840000	11.2	75000	538375	7.17833	75000	457250	6.09667	75000	746750	9.95667
		1 experiment siPc1	100000	936250	9.3625	100000	901250	9.0125	100000	757500	7.575	100000	857142	8.57142
		2 experiment siPc1	100000	1163750	11.6375	100000	929999	9.29999	100000	787500	7.875	100000	645000	6.45
		3 experiment siPc1	100000	875000	8.75	100000	743750	7.4375	100000	667500	6.675	100000	892500	8.925
		1 experiment siPc2	75000	667500	8.9	75000	406000	5.41333	75000	232000	3.09333	75000	612750	8.17
		2 experiment siPc2	75000	577500	7.7	75000	420375	5.605	75000	250750	3.34333	75000	324500	4.32667
		3 experiment siPc2	75000	765000	10.2	75000	399000	5.32	75000	228625	3.04833	75000	299000	3.98667
			d1		d4		d7		d10		d13
			fold change (FC)	FC normalized to control	fold change (FC)	FC normalized to control	fold change (FC)	FC normalized to control	fold change (FC)	FC normalized to control	fold change (FC)	FC normalized to control		Unpaired T-test
		1 experiment siCt	1	1	9.9	1	7.15	1	8.525	1	7.16926	1		day #	p-value (siCt vs siPc1)	p-value (siCt vs siPc2)
		2 experiment siCt	1	1	12.7	1	7.92667	1	7.03	1	7.32212	1		1	-	-
		3 experiment siCt	1	1	11.2	1	7.17833	1	6.09667	1	9.95667	1		4	0.321458	0.097755
		1 experiment siPc1	1	1	9.3625	0.945707	9.0125	1.26049	7.575	0.888563	8.57142	1.19558		7	0.139192	0.00181072
		2 experiment siPc1	1	1	11.6375	0.916339	9.29999	1.17325	7.875	1.1202	6.45	0.880893		10	0.852148	0.00472127
		3 experiment siPc1	1	1	8.75	0.78125	7.4375	1.0361	6.675	1.09486	8.925	0.896384		13	0.895039	0.176166
		1 experiment siPc2	1	1	8.9	0.89899	5.41333	0.75711	3.09333	0.362854	8.17	1.13959
		2 experiment siPc2	1	1	7.7	0.606299	5.605	0.707107	3.34333	0.475581	4.32667	0.590904
		3 experiment siPc2	1	1	10.2	0.910714	5.32	0.741119	3.04833	0.5	3.98667	0.400402

## Sheet: HT1080
			d1	d4			d7			d10			d13
			cells seeded	total cells	fold change	cells seeded	total cells	fold change	cells seeded	total cells	fold change	cells seeded	total cells	fold change
		1 experiment siCt	100000	901250	9.0125	100000	660000	6.6	100000	883750	8.8375	100000	397500	3.975
		2 experiment siCt	100000	665000	6.65	100000	607500	6.075	100000	962500	9.625	100000	645000	6.45
		3 experiment siCt	100000	735000	7.35	100000	739999	7.39999	100000	759997	7.59997	100000	787500	7.875
		1 experiment siPc2	100000	542500	5.425	100000	922500	9.225	100000	742500	7.425	100000	456250	4.5625
		2 experiment siPc2	100000	516250	5.1625	100000	1042500	10.425	100000	675000	6.75	100000	543750	5.4375
		3 experiment siPc2	100000	796250	7.9625	100000	675000	6.75	100000	930000	9.3	100000	762500	7.625
			d1		d4		d7		d10		d13
			fold change (FC)	FC normalized to control	fold change (FC)	FC normalized to control	fold change (FC)	FC normalized to control	fold change (FC)	FC normalized to control	fold change (FC)	FC normalized to control		Unpaired T-test
		1 experiment siCt	1	1	9.0125	1	6.6	1	8.8375	1	3.975	1		day #	p-value (siCt vs siPc2)
		2 experiment siCt	1	1	6.65	1	6.075	1	9.625	1	6.45	1		1	-
		3 experiment siCt	1	1	7.35	1	7.39999	1	7.59997	1	7.875	1		4	0.260143
		1 experiment siPc2	1	1	5.425	0.601942	9.225	1.39773	7.425	0.84017	4.5625	1.1478		7	0.140288
		2 experiment siPc2	1	1	5.1625	0.776316	10.425	1.71605	6.75	0.701299	5.4375	0.843023		10	0.421504
		3 experiment siPc2	1	1	7.9625	1.08333	6.75	0.912163	9.3	1.22369	7.625	0.968254		13	0.884878

## Sheet: HLF
			d3	d6			d9			d12			d15
			cells seeded	total cells	fold change	cells seeded	total cells	fold change	cells seeded	total cells	fold change	cells seeded	total cells	fold change
		1 experiment shCt	80000	235000	2.9375	80000	225000	2.8125	80000	210000	2.625	80000	335000	4.1875
		2 experiment shCt	80000	220000	2.75	80000	220000	2.75	80000	205000	2.5625	80000	210000	2.625
		3 experiment shCt	80000	205000	2.5625	80000	235000	2.9375	80000	240000	3	80000	215000	2.6875
		1 experiment shPc1	80000	150000	1.875	80000	120000	1.5	80000	90000	1.125	80000	55000	0.6875
		2 experiment shPc1	80000	125000	1.5625	80000	100000	1.25	80000	60000	0.75	80000	85000	1.0625
		3 experiment shPc1	80000	130000	1.625	80000	110000	1.375	80000	80000	1	80000	65000	0.8125
			d3		d6		d9		d12		d15
			fold change (FC)	FC normalized to control	fold change (FC)	FC normalized to control	fold change (FC)	FC normalized to control	fold change (FC)	FC normalized to control	fold change (FC)	FC normalized to control		Unpaired T-test
		1 experiment shCt	1	1	2.9375	1	2.8125	1	2.625	1	4.1875	1		day #	p-value ( shCt vs shPc1)
		2 experiment shCt	1	1	2.75	1	2.75	1	2.5625	1	2.625	1		3	-
		3 experiment shCt	1	1	2.5625	1	2.9375	1	3	1	2.6875	1		6	0.00181437
		1 experiment shPc1	1	1	1.875	0.638298	1.5	0.533333	1.125	0.428571	0.6875	0.164179		9	0.000649173
		2 experiment shPc1	1	1	1.5625	0.568182	1	0.454545	0.75	0.292683	1.0625	0.404762		12	0.000543329
		3 experiment shPc1	1	1	1.625	0.634146	1.375	0.468085	1	0.333333	0.8125	0.302326		15	0.0114587
