# Supplementary material for: Human PC4 supports telomere stability and viability in cells utilizing the alternative lengthening of telomeres mechanism
Source: EMBO Rep. 2024 Oct 28;25(12):5294–315. doi: 10.1038/s44319-024-00295-3 (PMC11624207; doi:10.1038/s44319-024-00295-3)
Supplement: Supplementary file 3 — Source data Fig. 2 [file 44319_2024_295_MOESM3_ESM.zip]

Archive with 86 entries (80 files):
- Figure 2/
- __MACOSX/._Figure 2
- Figure 2/.DS_Store
- __MACOSX/Figure 2/._.DS_Store
- Figure 2/2A/
- __MACOSX/Figure 2/._2A
- Figure 2/2C/
- __MACOSX/Figure 2/._2C
- Figure 2/2D/
- __MACOSX/Figure 2/._2D
- Figure 2/2E/
- __MACOSX/Figure 2/._2E
- Figure 2/2B/
- __MACOSX/Figure 2/._2B
- Figure 2/2A/pS33+TRF2 image - representative nucleus - U2OS siPc2.tif
- __MACOSX/Figure 2/2A/._pS33+TRF2 image - representative nucleus - U2OS siPc2.tif
- Figure 2/2A/pS33+TRF2 image - representative nucleus - U2OS siPc1.tif
- __MACOSX/Figure 2/2A/._pS33+TRF2 image - representative nucleus - U2OS siPc1.tif
- Figure 2/2A/pS33+TRF2 image - U2OS siPc1.tif
- __MACOSX/Figure 2/2A/._pS33+TRF2 image - U2OS siPc1.tif
- Figure 2/2A/pS33+TRF2 image - U2OS siPc2.tif
- __MACOSX/Figure 2/2A/._pS33+TRF2 image - U2OS siPc2.tif
- Figure 2/2A/ImageQuantification-pS33+TRF2.xlsx
- __MACOSX/Figure 2/2A/._ImageQuantification-pS33+TRF2.xlsx
- Figure 2/2A/pS33+TRF2 image - U2OS siCt.tif
- __MACOSX/Figure 2/2A/._pS33+TRF2 image - U2OS siCt.tif
- Figure 2/2A/pS33+TRF2 image - representative nucleus - U2OS siCt.tif
- __MACOSX/Figure 2/2A/._pS33+TRF2 image - representative nucleus - U2OS siCt.tif
- Figure 2/2A/README.txt
- __MACOSX/Figure 2/2A/._README.txt
- Figure 2/2C/Thumbs.db
- __MACOSX/Figure 2/2C/._Thumbs.db
- Figure 2/2C/APBs image - representative nucleus - U2OS siCt.tif
- __MACOSX/Figure 2/2C/._APBs image - representative nucleus - U2OS siCt.tif
- Figure 2/2C/APBs image - representative nucleus - U2OS siPc2.tif
- __MACOSX/Figure 2/2C/._APBs image - representative nucleus - U2OS siPc2.tif
- Figure 2/2C/APBs image - representative nucleus - U2OS siPc1.tif
- __MACOSX/Figure 2/2C/._APBs image - representative nucleus - U2OS siPc1.tif
- Figure 2/2C/ImageQuantification-APBs.xlsx
- __MACOSX/Figure 2/2C/._ImageQuantification-APBs.xlsx
- Figure 2/2C/APBs image - U2OS siPc2.tif
- __MACOSX/Figure 2/2C/._APBs image - U2OS siPc2.tif
- Figure 2/2C/APBs image - U2OS siCt.tif
- __MACOSX/Figure 2/2C/._APBs image - U2OS siCt.tif
- Figure 2/2C/APBs image - U2OS siPc1.tif
- __MACOSX/Figure 2/2C/._APBs image - U2OS siPc1.tif
- Figure 2/2C/README.txt
- __MACOSX/Figure 2/2C/._README.txt
- Figure 2/2D/Thumbs.db
- __MACOSX/Figure 2/2D/._Thumbs.db
- Figure 2/2D/.DS_Store
- __MACOSX/Figure 2/2D/._.DS_Store
- Figure 2/2D/BlotImage-C-Circles.tif
- __MACOSX/Figure 2/2D/._BlotImage-C-Circles.tif
- Figure 2/2D/BlotQuantification-C-circles.xlsx
- __MACOSX/Figure 2/2D/._BlotQuantification-C-circles.xlsx
- Figure 2/2E/Thumbs.db
- __MACOSX/Figure 2/2E/._Thumbs.db
- Figure 2/2E/WesternBlot-PC4.tif
- __MACOSX/Figure 2/2E/._WesternBlot-PC4.tif
- Figure 2/2E/WesternBlot-pS33.tif
- __MACOSX/Figure 2/2E/._WesternBlot-pS33.tif
- Figure 2/2E/WesternBlot-RPA32.tif
- __MACOSX/Figure 2/2E/._WesternBlot-RPA32.tif
- Figure 2/2E/WesternBlot-PML.tif
- __MACOSX/Figure 2/2E/._WesternBlot-PML.tif
- Figure 2/2E/WesternBlot-TRF2.tif
- __MACOSX/Figure 2/2E/._WesternBlot-TRF2.tif
- Figure 2/2E/WesternBlot-Vinculin.tif
- __MACOSX/Figure 2/2E/._WesternBlot-Vinculin.tif
- Figure 2/2B/telomere fragility - representative image-selected area - HOS siPc1.tif
- __MACOSX/Figure 2/2B/._telomere fragility - representative image-selected area - HOS siPc1.tif
- Figure 2/2B/telomere fragility - representative image-selected area - U2OS siPc1.tif
- __MACOSX/Figure 2/2B/._telomere fragility - representative image-selected area - U2OS siPc1.tif
- Figure 2/2B/telomere fragility - representative image-selected areas - HOS siPc1.tif
- __MACOSX/Figure 2/2B/._telomere fragility - representative image-selected areas - HOS siPc1.tif
- Figure 2/2B/ImageQuantification-TelomereFragility.xlsx
- __MACOSX/Figure 2/2B/._ImageQuantification-TelomereFragility.xlsx
- Figure 2/2B/telomere fragility - representative image-selected areas - U2OS siPc1.tif
- __MACOSX/Figure 2/2B/._telomere fragility - representative image-selected areas - U2OS siPc1.tif
- Figure 2/2B/telomere fragility - representative image- HOS siPc1.tif
- __MACOSX/Figure 2/2B/._telomere fragility - representative image- HOS siPc1.tif
- Figure 2/2B/telomere fragility - representative image- U2OS siPc1.tif
- __MACOSX/Figure 2/2B/._telomere fragility - representative image- U2OS siPc1.tif
- Figure 2/2B/README.txt
- __MACOSX/Figure 2/2B/._README.txt
