# Supplementary material for: Human PC4 supports telomere stability and viability in cells utilizing the alternative lengthening of telomeres mechanism
Source: EMBO Rep. 2024 Oct 28;25(12):5294–315. doi: 10.1038/s44319-024-00295-3 (PMC11624207; doi:10.1038/s44319-024-00295-3)
Supplement: Supplementary file 3 — Source data Fig. 2 [file 44319_2024_295_MOESM3_ESM.zip › Figure 2/2A/ImageQuantification-pS33+TRF2.xlsx]

## Sheet: Sheet1
			# of colocalization events per nucleus
			U2OS			Saos2			GM847			CAL72			VA13			HOS			HeLa
		# Nuclei	siCt	siPc1	siPc2	siCt	siPc1	siPc2	siCt	siPc1	siPc2	siCt	siPc1	siPc2	siCt	siPc1	siPc2	siCt	siPc1	siPc2	siCt	siPc1	siPc2
		1	2	6	5	3	1	3	4	21	6	8	9	9	8	5	6	2	2	1	2	0	0
		2	1	6	2	4	2	2	4	8	8	1	13	6	4	8	18	3	1	4	0	0	1
		3	1	7	5	10	5	4	3	6	9	8	11	4	7	8	8	3	3	2	1	0	1
		4	1	12	6	4	1	3	2	5	5	15	9	24	4	19	16	3	0	0	2	0	2
		5	2	2	9	2	4	2	2	3	13	2	11	7	11	16	14	1	1	2	1	0	0
		6	1	5	4	2	4	2	5	4	15	2	8	14	3	15	11	4	3	3	2	2	1
		7	3	3	2	3	5	1	3	4	19	4	10	12	7	33	10	2	2	2	0	1	0
		8	1	7	2	1	5	3	7	15	3	12	11	12	7	4	13	1	0	0	1	0	1
		9	1	7	2	4	4	1	13	12	3	2	12	14	3	21	9	2	0	3	0	0	0
		10	2	3	2	5	2	1	4	5	6	28	10	10	8	26	6	3	1	1	1	1	2
		11	3	6	3	1	3	3	1	8	8	3	10	9	3	13	3	3	0	1	2	1	0
		12	6	6	3	2	3	4	8	10	9	13	16	3	6	23	12	2	2	2	1	1	2
		13	3	7	4	1	2	3	2	19	4	3	7	21	7	11	7	3	1	2	1	0	2
		14	1	2	3	1	1	7	0	6	11	6	12	20	6	12	10	1	3	1	0	0	1
		15	0	2	4	3	1	2	3	13	13	2	5	24	4	10	5	1	0	3	0	0	1
		16	2	8	5	1	3	3	7	28	25	9	18	11	21	9	6	1	1	3	0	0	0
		17	6	4	5	3	2	3	8	31	28	20	14	19	8	8	6	1	1	1	0	0	0
		18	1	9	4	2	2	4	3	4	27	6	19	15	9	14	19	2	1	2	0	0	0
		19	2	7	1	4	3	2	7	30	13	1	2	11	3	28	6	2	3	1	0	0	2
		20	1	6	8	4	3	3	0	8	14	1	16	13	8	10	14	1	5	0	0	0	0
		21	2	4	7	2	4	3	3	12	3	6	9	16	6	22	9	0	0	1	0	1	2
		22	1	5	5	11	4	1	10	10	3	26	5	13	5	8	12	0	2	1	0	0	0
		23	2	2	3	2	3	2	6	4	6	13	23	4	8	7	20	2	5	2	0	0	0
		24	2	4	4	1	5	3	2	7	17	14	7	15	6	9	15	0	2	1	0	0	0
		25	1	6	3	3	2	4	4	14	5	6	6	7	3	35	10	1	1	2	0	1	2
		26	3	2	6	8	2	3	3	9	4	4	23	25	10	4	27	1	1	2	0	1	1
		27	4	9	3	2	7	6	3	16	17	2	13	32	5	24	10	1	2	4	0	1	0
		28	3	3	4	3	2	3	3	26	5	2	5	17	8	27	15	1	2	3	0	1	0
		29	6	4	7	3	7	4	3	4	6	19	7	6	3	27	14	1	1	3	0	0	0
		30	3	3	4	3	1	1	2	22	13	7	28	13	2	28	17	0	3	3	0	2	4
		31	2	1	4	2	3	6	5	4	5	8	28	14	5	24	6	1	0	2	0	0	0
		32	1	8	9	0	6	8	6	4	3	6	2	24	8	27	4	2	0	2	1	1	1
		33	1	14	5	1	2	2	3	16	15	6	8	16	4	7	10	2	0	0	0	1	0
		34	4	12	2	5	4	6	4	4	17	7	7	14	5	6	7	0	1	3	2	1	0
		35	4	3	4	1	4	1	8	4	9	6	15	19	5	27	9	2	1	3	0	0	1
		36	3	4	1	1	2	1	7	15	3	23	15	10	25	16	9	1	1	1	1	1	0
		37	7	3	4	2	4	5	5	7	15	1	17	3	2	11	7	2	3	3	1	0	2
		38	2	3	3	5	3	5	1	22	3	16	15	6	2	13	3	1	2	1	2	2	2
		39	2	5	3	4	5	4	5	24	13	2	13	16	12	10	4	1	1	0	0	1	0
		40	1	2	3	2	4	2	6	27	26	3	11	7	21	26	4	0	4	0	0	2	0
		41	6	7	2	1	6	3	4	27	14	2	8	12	19	15	44	2	2	1	1	0	1
		42	4	4	6	1	3	3	5	15	3	22	13	14	18	8	12	0	1	3	0	0	0
		43	1	3	3	3	2	5	3	12	4	9	14	4	4	6	7	2	1	2	0	1	0
		44	3	5	3	1	1	3	2	11	9	1	23	5	3	14	6	0	2	1	0	1	1
		45	3	5	3	1	2	4	6	11	5	4	22	12	4	18	7	2	1	5	0	1	0
		46	2	5	3	2	2	3	2	19	3	17	17	11	8	3	28	1	1	1	1	0	0
		47	1	5	2	1	3	1	1	24	6	21	9	16	4	17	25	0	0	1	0	1	0
		48	1	2	4	3	3	2	4	5	4	5	12	16	5	9	30	5	3	1	0	0	1
		49	3	8	4	2	4	2	2	5	5	6	25	13	8	5	15	2	1	2	1	3	0
		50	3	5	4	6	5	2	5	7	7	14	9	11	13	6	9	2	0	2	1	1	0
		51	2	7	3	1	5	4	2	1	4	6	12	18	4	4	14	1	1	2	0	2	1
		52	2	3	7	3	2	3	3	11	13	7	21	8	3	20	13	0	0	4	0	1	0
		53	2	3	3	2	4	6	3	11	8	12	2	16	5	12	22	1	4	3	0	0	1
		54	2	7	9	2	2	2	3	4	5	6	15	3	7	20	20	0	1	1	0	0	2
		55	2	7	2	3	2	3	5	15	6	10	23	5	9	10	24	1	0	3	0	0	1
		56	2	4	3	3	2	4	5	4	6	7	9	4	22	10	23	0	1	1	2	1	3
		57	2	2	4	7	2	1	1	12	4	20	6	5	5	8	14	1	4	2	0	0	0
		58	4	5	4	2	4	2	7	19	21	5	10	1	4	11	20	0	2	0	0	0	2
		59	0	3	8	3	7	4	4	19	10	4	17	5	4	9	20	2	2	1	0	1	3
		60	1	5	6	1	5	4	7	35	5	5	12	5	2	19	21	6	1	1	0	0	1
		61	3	6	5	2	1	3	14	13	10	4	17	11	3	7	5	5	0	2	0	0	3
		62	5	7	3	1	2	4	8	5	3	13	26	12	3	20	12	1	1	1	0	0	1
		63	1	5	6	5	4	1	3	4	10	6	25	9	4	20	7	3	3	4	0	2	1
		64	0	4	4	2	6	3	14	8	5	11	16	21	11	29	8	3	4	0	0	1	3
		65	2	7	2	5	2	4	5	4	5	4	12	10	8	14	8	1	0	2	0	2	2
		66	5	6	4	3	4	2	3	1	5	3	7	13	4	10	13	2	4	1	1	2	0
		67	3	8	6	4	3	7	4	4	1	4	8	2	3	6	27	2	1	3	0	0	2
		68	1	7	4	2	1	5	4	3	9	10	4	7	7	7	17	2	2	2	3	2	0
		69	3	3	10	2	6	3	3	4	7	10	10	8	6	15	17	0	4	2	0	2	2
		70	2	6	5	2	5	3	7	3	6	7	6	3	5	6	22	0	2	1	0	0	3
		71	2	4	3	4	2	3	9	16	9	10	10	4	3	11	16	2	4	2	1	1	0
		72	5	6	5	2	1	5	3	11	2	3	11	6	39	7	13	1	1	2	0	0	3
		73	2	5	2	2	3	2	17	4	3	5	4	10	2	8	3	0	1	1	0	1	1
		74	3	7	6	3	4	2	8	16	6	10	4	19	2	18	12	1	2	2	0	0	1
		75	2	4	3	4	1	5	4	17	16	13	18	6	4	9	26	0	3	2	2	0	1
		76	1	5	5	2	3	5	7	8	3	6	12	6	7	15	15	1	3	1	0	0	1
		77		3	4	2	3	2	4	19	3	9	14	14	5	16	19	1	2	2	0	0	1
		78	0	4	2	3	0	2	2	3	3	12	16	5	4	10	25	2	2	3	0	0	1
		79	2	5	6	4	2	6	7	1	8	1	9	19	17	8	22	1	2	1	2	1	1
		80	3	7	5	6	2	5	9	14	4	5	6	19	5	7	27	1	3	5	0	1	2
		81	3	1	4	7	6	9	6	9	12	3	10	10	5	13	3	0	1	0	1	1	1
		82	2	12	1	2	2	5	8	15	2	1	19	11	2	5	20	0	4	2	0	0	2
		83	2	5	3	4	4	2	3	4	9	11	12	11	3	5	7	0	2	5	0	1	0
		84	1	3	3	0	1	2	8	16	9	6	18	18	2	39	5	1	3	3	1	1	1
		85	5	3	5	2	1	6	10	11	10	2	10	13	13	21	3	1	3	3	0	0	1
		86	2	3	5	3	2	1	18	10	4	11	8	6	6	7	4	0	2	2	0	0	2
		87	0	3	3	2	5	3	14	6	14	15	20	1	5	32	10	0	1	3	0	0	1
		88	1	3	3	3	2	4	4	17	9	5	21	9	5	8	4	2	2	2	0	0	1
		89	1	3	6	3	2	4	10	11	27	5	15	21	17	12	9	1	1	4	0	0	2
		90	2	7	4	2	3	5	3	9	20	4	18	9	12	18	4	0	2	2	0	0	0
		91	1	5	5	2	3	3	9	19	2	5	6	14	4	7	14	1	1	2	0	0	2
		92	2	2	7	4	1	1	6	15	7	10	22	6	17	6	2	1	1	3	1	0	1
		93	2	2	4	1	2	4	9	5	17	9	23	22	4	11	20	0	2	3	2	0	0
		94	3	4	2	1	2	3	5	6	4	16	18	14	3	11	22	2	1	4	1	0	2
		95	4	5	7	3	1	1	5	5	22	14	21	10	3	27	12	3	1	3	0	0	2
		96	3	2	4	1	2	2	10	9	8	9	27	7	20	12	7	2	2	2	0	0	0
		97	2	3	5	0	4	1	6	15	11	3	8	12	3	13	4	1	1	0	0	3	1
		98	2	23	4	2	4	2	3	18	25	5	10	7	4	15	22	1	0	1	0	0	0
		99	2	4	7	3	2	3	9	22	5	2	23	12	6	19	27	2	0	1	1	0	1
		100	1	3	1	3	2	5	6	13	11	18	15	6	6	10	14	3	0	2	0	1	0
		101	2	6	2	1	3	5	17	8	9	20	15	11	13	29	10	1	2	1	0	2	4
		102	2	1	3	2	3	5	2	10	5	19	15	27	19	15	12	1	3	2	0	1	0
		103	3	1	5	1	1	6	3	9	5	4	9	15	8	30	12	1	2	2	0	2	0
		104	2	2	3	2	3	2	3	4	12	8	24	24	25	13	14	0	1	3	0	2	0
		105	3	1	3	1	5	1	3	9	15	24	16	8	6	22	11	2	4	2	0	1	0
		106	2	12	3	1	7	3	4	4	7	14	12	8	2	4	20	2	0	0	0	2	0
		107	4	3	4	3	3	3	22	9	32	18	15	23	21	18	21	1	0	2	0	2	1
		108	3	3	4	1	3	3	4	6	8	2	9	6	13	18	13	1	2	5	0	3	3
		109	0	2	4	1	1	3	5	9	15	4	9	9	6	10	26	0	0	1	0	2	0
		110	3	3	4	1	2	5	1	14	5	13	7	19	16	26	12	0	1	3	0	0	3
		111	6	3	6	0	2	1	9	9	15	3	8	11	13	12	11	2	0	1	0	1	2
		112	6	8	5	0	3	4	5	9	9	6	22	7	5	15	25	2	0	2	0	1	0
		113	4	5	4	1	2	0	6	6	26	7	28	15	5	10	14	3	0	1	0	2	0
		114	1	22	6	3	8	3	6	8	8	8	6	9	9	33	9	2	0	0	0	4	0
		115	3	6	7	1	3	5	7	15	7	3	21	8	14	23	28	2	0	3	1	3	0
		116	4	10	7	0	2	1	9	9	4	5	5	6	6	12	20	1	0	1	0	1	0
		117	2	4	6	3	4	1	13	3	7	17	4	10	7	15	9	0	0	2	0	0	0
		118	3	3	4	1	5	3	3	7	13	2	7	6	22	12	5	2	0	0	0	1	1
		119	11	6	7	0	3	1	2	4	3	7	11	26	5	13	5	1	0	1	1	0	0
		120	1	4	13	0	0	2	5	6	4	14	11	14	6	16	28	2	0	3	0	0	1
		121	2	20	2	4	2	4	7	4	19	13	11	13	9	10	8	1	0	1	0	0	1
		122	3	7	3	2	5	7	4	21	6	5	10	7	6	11	10	0	0	1	1	0	1
		123	5	3	3	2	3	3	6	6	7	15	7	14	6	15	12	1	0	2	0	0	3
		124	3	3	2	3	3	3	3	28	16	7	17	13	7	16	8	2	0	0	0	0	2
		125	7	2	8	2	9	4	12	22	10	12	10	10	7	9	15	1	0	2	0	2	1
		126	5	14	4	3	2	1	6	6	9	14	8	14	19	17	17	2	3	0	0	0	0
		127	0	10	3	2	2	4	3	6	9	12	27	23	10	12	9	2	2	0	0	0	0
		128	3	10	6	2	3	4	4	14	5	3	12	4	19	39	6	0	4	1	1	0	3
		129	7	4	3	2	7	2	4	6	4	4	17	20	12	10	22	1	2	0	0	0	0
		130	8	3	7	0	0	4	0	5	9	17	14	11	12	15	34	0	2	1	0	1	0
		131	6	4	7	1	1	6	3	9	8	3	6	15	22	16	30	0	2	3	0	2	0
		132	3	10	5	1	1	3	1	19	23	16	4	9	10	13	21	2	3	2	0	1	1
		133	5	4	8	2	6	4	6	7	30	5	7	7	5	12	8	0	2	2	0	1	1
		134	2	11	5	2	4	0	3	10	20	11	6	6	29	28	7	0	1	1	0	2	1
		135	7	15	5	8	3	3	6	12	18	6	11	8	16	9	9	0	2	1	0	2	1
		136	3	5	4	5	3	4	3	7	22	6	16	13	9	4	3	0	0	1	0	0	0
		137	8	3	3	1	1	1	4	6	16	20	9	14	5	25	8	1	0	0	0	2	2
		138	1	3	4	4	4	1	4	6	4	12	11	19	7	28	7	1	0	3	0	0	0
		139	2	3	1	11	2	3	3	10	4	2	15	23	18	22	11	1	2	1	0	1	0
		140	2	8	4	6	5	1	2	9	6	6	10	12	15	7	16	0	0	1	0	1	1
		141	2	8	2	3	0	3	6	6	7	0	7	13	9	5	12	2	1	1	1	0	1
		142	3	6	4	0	3	8	7	4	9	3	12	10	6	14	13	0	1	2	0	0	0
		143	2	3	6	3	2	1	2	9	13	13	4	8	3	20	13	2	1	2	1	2	1
		144	3	3	3	0	1	2	3	3	10	4	6	17	6	21	31	0	0	3	1	2	1
		145	2	4	2	2	2	3	1	7	6	14	8	10	8	22	3	1	1	2	3	1	1
		146	3	3	2	1	4	2	4	12	19	4	14	7	12	22	25	0	0	0	0	1	1
		147	3	9	3	1	1	4	4	4	3	17	11	4	3	27	11	1	0	0	1	0	0
		148	2	3	5	5	5	1	0	10	5	7	21	22	6	10	34	0	2	0	0	0	0
		149	1	5	9	3	2	4	4	15	3	14	5	15	8	14	38	1	2	4	0	0	0
		150	3	3	2	2	1	2	5	10	3	9	8	5	26	33	7	0	1	2	1	0	0
		151	2	7	11	1	4	4	11	4	3	10	13	2	6	16	8	0	1	1	2	2	0
		152	4	5	6	4	4	4	2	16	5	5	10	2	5	28	21	0	0	1	0	0	1
		153	1	9	8	2	1	2	7	6	9	13	6	4	5	9	27	0	2	2	0	0	0
		154	7	7	5	2	7	2	3	5	4	4	15	15	26	9	21	1	4	3	1	1	1
		155	3	7	4	7	0	5	9	10	7	9	9	18	5	17	38	1	1	3	1	1	1
		156	2	2	6	2	1	1	13	17	10	4	12	19	2	20	35	1	3	2	0	1	0
		157	2	4	9	2	8	2	9	7	4	8	18	27	8	13	33	0	2	4	1	1	0
		158	2	2	6	0	0	3	2	21	6	9	10	10	8	17	24	2	3	1	0	2	1
		159	1	3	3	3	8	0	7	4	8	7	10	11	12	8	5	0	4	2	1	2	1
		160	1	5	4	4	4	0	4	12	9	7	11	7	15	9	9	0	2	0	0	2	2
		161	1	2	2	0	2	8	7	8	10	3	19	7	11	17	28	0	2	1	0	0	0
		162	6	3	7	1	4	4	8	13	13	8	15	6	6	16	18	0	4	1	2	0	0
		163	4	2	2	0	1	2	7	14	16	9	11	8	18	12	10	1	3	1	1	0	0
		164	1	2	6	3	1	1	5	6	8	17	10	15	7	18	24	1	2	1	1	0	0
		165	3	3	4	2	2	4	8	13	11	25	11	7	7	6	4	1	1	2	0	1	0
		166	6	2	8	2	2	5	1	11	4	5	5	8	7	24	9	1	1	2	0	0	0
		167	6	6	3	3	7	0	3	7	2	9	12	12	5	11	59	1	0	2	4	0	0
		168	9	6	2	2	4	3	15	7	16	15	15	10	5	20	9	3	2	1	2	1	1
		169	3	5	2	6	0	3	6	4	1	6	10	10	7	43	9	0	1	1	0	0	0
		170	3	4	4	2	2	2	6	9	2	11	8	14	4	10	25	0	2	1	0	0	0
		171	8	5	4	2	4	3	5	6	3	10	6	14	7	6	4	0	2	3	0	0	0
		172	5	4	4	2	2	4	11	10	32	10	6	10	10	34	19	0	2	0	0	1	0
		173	2	3	3	5	4	1	6	5	16	3	10	6	16	11	4	0	1	2	2	1	0
		174	4	1	3	3	2	1	3	4	6	14	14	10	7	13	15	1	1	1	2	1	0
		175	4	2	3	1	1	2	7	10	5	20	10	6	16	19	22	0	1	2	0	2	1
		176	1	5	8	3	1	3	5	14	8	1	14	7	11	21	7	1	2	1	0	1	0
		177	1	4	5	0	4	3	4	13	27	7	6	7	3	21	12	0	0	4	2	1	0
		178	1	4	8	3	5	3	5	19	17	4	2	6	6	13	31	0	0	5	0	1	0
		179	0	6	4	1	2	2	6	5	6	8	4	10	30	7	12	0	3	0	0	1	1
		180	1	4	4	3	8	3	1	10	5	13	7	9	9	7	7	1	1	1	1	2	0
		181	3	6	5	3	4	4	3	7	9	5	8	19	20	12	6	0	0	1	0	0	1
		182	2	3	4	3	2	1	10	16	8	11	6	28	3	16	8	0	0	3	2	0	0
		183	2	1	4	4	5		3	13	23	6	29	19	4	14	4	0	0	2	0	1	0
		184	0	3	3	1	4	3	4	17	5	3	9	18	17	56	29	0	1	0	0	1	0
		185	4	4	8	2	2	9	3	18	8	12	5	22	7	8	22	0	2	1	0	3	1
		186	3	3	4	1	5	4	19	13	23	16	16	13	9	23	28	1	2	3	1	2	1
		187	3	1	4	3	1	3	22	15	12	16	9	19	3	41	3	0	0	1	0	1	1
		188	4	3	9	2	4	4	11	16	4	9	17	21	3	26	33	0	0	2	0	1	1
		189	3	2	9	5	3	1	5	8	6	8	10	7	6	11	5	1	1	0	3	0	0
		190	2	3	6	2	3	5	3	7	17	12	8	7	4	9	26	0	1	3	2	0	1
		191	1	3	6	3	5	3	6	12	22	6	13	21	8	24	15	0	1	2	0	0	0
		192	2	10	6	2	2	3	8	13	18	2	11	13	10	17	24	0	0	1	0	0	0
		193	2	4	1	1	5	2	4	11	7	7	4	9	8	20	15	1	2	5	1	1	0
		194	5	15	3	2	8	3	4	13	11	3	8	6	4	23	7	1	0	2	0	1	2
		195	2	3	1	2	5	2	7	5	5	21	8	12	9	24	5	1	1	1	0	0	1
		196	2	2	5	2	9	5	3	11	14	31	19	16	6	15	6	0	0	1	1	0	2
		197	4	2	4	3	3	3	9	8	14	36	10	7	6	46	17	1	0	2	0	0	0
		198	3	10	3	4	2	2	2	5	22	4	14	20	8	13	4	0	0	3	1	0	0
		199	3	5	5	5	2	3	9	17	8	4	6	6	15	17	16	1	2	4	0	0	1
		200	1	2	4	1	2	1	4	4	14	5	23	15	8	32	41	0	0	1	0	1	0
		201	4	5	4	1	4	4	26	10	12	5	28	19	8	20	22	1	0	0	0	0	0
		202	3	3	7	1	3	3	5	6	14	12	8	7	11	13	17	1	0	0	0	0	0
		203	1	2	6	0	7	1	8	16	10	3	7	11	10	8	5	2	2	2	0	0	0
		204	5	2	6	2	4	7	5	16	19	22	8	9	32	8	19	1	0	1	0	1	0
		205	4	3	2	2	7	4	5	6	8	21	8	10	12	7	8	0	2	0	0	0	0
		206	5	3	6	2	10	3	5	10	7	18	14	7	18	17	32	1	0	1	1	1	0
		207	5	13	4	1	3	10	10	7	7	3	17	19	25	23	9	0	0	3	1	0	0
		208	2	3	0	1	11	13	7	21	5	12	14	9	10	21	24	2	1	0	0	1	1
		209	1	10	1	2	5	1	8	6	11	7	12	4	9	8	36	0	0	2	1	1	0
		210	3	3	3	2	1	5	12	13	5	5	9	3	7	33	18	1	2	3	0	1	3
		211	1	5	1	2	3	3	6	6	9	3	6	8	7	12	23	0	5	2	0	1	0
		212	5	4	2	3	2	2	7	14	6	4	11	13	7	11	15	0	1	1	0	1	0
		213	7	6	5	1	2	6	5	7	5	1	12	6	26	29	26	0	2	0	0	3	0
		214	2	2	8	5	4	2	5	6	7	2	11	6	6	14	12	1	2	1	0	1	1
		215	5	1	2	1	9	3	8	5	7	8	15	11	3	13	6	1	0	1	0	1	1
		216	6	4	4	2	2	3	4	13	8	14	6	8	5	14	7	1	2	0	0	1	0
		217	2	10	4	3	1	1	4	12	9	3	8	7	6	5	35	0	2	0	1	2	0
		218	5	5	4	3	3	1	2	10	10	12	16	12	5	10	8	0	2	0	1	1	1
		219	6	6	3	2	4	4	9	11	7	2	17	5	6	13	0	1	1	2	1	2	0
		220	0	11	2	3	2	1	4	10	15	1	19	34	3	7	8	0	2	1	0	2	0
		221	1	6	2	3	7	1	3	14	7	17	11	7	3	29	16	2	1	1	0	1	4
		222	2	7	6	1	1	7	3	19	9	0	18	5	15	22	5	0	1	2	0	1	1
		223	2	12	7	0	3	2	6	12	7	3	4	5	9	5	8	1	2	0	0	2	0
		224	3	4	1	0	1	3	8	5	7	4	11	27	3	10	11	1	1	0	1	4	2
		225	2	1	5	1	6	1	7	6	11	4	7	13	2	16	18	1	1	0	0	3	2
		226	3	4	7	1	3	3	8	17	13	5	13	4	4	22	32	1	3	0	0	1	0
		227	5	3	3	4	4	1	3	3	23	5	10	4	2	5	28	1	2	0	0	3	0
		228	4	2	9	1	3	1	5	22	10	11	7	5	4	16	31	2	4	2	1	1	1
		229	2	7	5	0	2	3	15	16	7	3	15	6	8	28	13	0	2	2	1	1	0
		230	6	3	6	0	5	3	4	3	5	4	8	20	9	12	6	0	2	1	0	1	0
		231	1	6	4	1	5	2	5	7	8	5	9	12	0	8	5	1	1	0	1	2	0
		232	2	4	2	1	3	5	4	9	18	4	17	18	26	13	14	0	0	0	0	2	0
		233	2	14	5	2	4	6	4	16	6	4	9	7	27	24	9	0	2	1	1	3	0
		234	3	2	2	4	3	4	6	6	11	4	7	22	25	20	7	1	2	1	1	1	0
		235	3	4	8	4	3	3	4	12	11	5	5	33	4	42	14	0	2	1	0	0	1
		236	4	3	3	2	3	3	6	7	12	2	5	5	19	27	7	1	2	1	0	0	0
		237	1	13	1	2	3	2	7	4	9	4	4	3	1	10	14	0	1	2	2	1	1
		238	1	9	4	2	8	6	4	12	7	17	7	7	3	11	23	1	1	1	1	1	1
		239	1	3	4	2	2	9	7	7	3	3	4	20	5	26	22	0	2	1	1	2	1
		240	1	2	4	0	2	2	7	25	5	7	3	35	5	34	21	0	1	0	1	2	0
		241	5	8	1	1	4	3	11	12	6	17	13	23	5	15	25	0	3	3	0	0	2
		242	2	6	4	2	10	3	9	7	5	5	23	7	23	27	18	1	2	0	0	1	1
		243	4	6	2	2	4	7	5	9	6	6	10	26	3	12	36	0	3	1	0	0	1
		244	1	2	3	1	1	2	8	5	7	4	19	8	8	23	13	0	1	2	0	1	2
		245	2	6	2	1	3	4	11	8	18	7	7	4	2	11	12	0	2	2	0	1	1
		246	3	6	4	6	4	4	16	13	5	7	3	21	19	4	26	0	1	0	1	1	0
		247	1	10	5	1	6	3	12	12	7	4	12	6	15	3	28	0	2	0	1	0	0
		248	0	2	12	2	2	5	8	8	6	8	13	9	3	28	21	1	2	0	1	0	0
		249	3	3	3	2	4	6	6	19	18	14	13	7	14	15	26	0	3	1	0	0	1
		250	5	7	3	2	4	3	7	7	9	16	14	10	4	29	5	1	5	1	2	0	1
		251	3	13	2	2	3	4	6	4	5	9	17	7	4	10	5	0	2	1	0	0	1
		252	2	1	2	2	4	3	5	5	13	12	13	9	28	24	1	1	1	2	0	2	1
		253	6	5	4	1	2	6	3	8	9	17	4	18	4	8	4	0	2	0	0	1	0
		254	4	2	3	2	4	1	12	13	8	12	4	9	4	25	2	0	3	1	0	2	1
		255	4	3	3	2	3	6	8	9	7	5	16	5	8	20	1	1	1	0	1	2	2
		256	1	8	3	0	6	3	9	9	9	6	12	10	2	9	3	0	2	1	1	1	2
		257	1	6	3	1	4	1	9	5	5	26	3	8	6	26	5	0	2	1	0	0	1
		258	0	1	4	2	9	3	8	4	6	11	12	14	12	13	8	0	2	3	0	1	1
		259	3	4	5	6	4	2	11	12	11	5	4	12	17	21	4	1	2	0	0	3	0
		260	0	7	1	1	5	2	5	9	7	8	11	15	3	6	4	0	0	0	0	0	0
		261	7	3	3	0	8	4	6	19	6	19	31	10	6	21	7	0	2	0	0	1	0
		262	1	5	2	2	7	3	6	12	7	12	30	29	3	9	6	1	1	2	1	2	1
		263	1	3	3	3	4	4	5	12	7	22	33	13	10	9	11	1	1	2	1	1	1
		264	0	3	1	2	7	2	5	15	3	12	20	23	5	19	4	0	2	0	0	1	0
		265	2	2	3	3	3	4	3	17	8	2	30	12	14	7	0	1	0	1	0	0	1
		266	3	2	8	2	1	6	3	15	7	4	30	10	10	14	2	0	0	0	0	0	0
		267	3	6	6	3	2	6	4	17	11	4	10	10	19	22	31	1	3	1	0	0	1
		268	1	3	3	0	4	4	2	7	17	4	15	6	8	9	2	1	1	0	0	0	0
		269	0	14	1	2	2	5	1	8	5	6	21	21	7	8	20	0	0	0	0	0	1
		270	1	5	2	2	5	4	4	11	7	4	12	13	3	10	32	0	1	2	0	2	1
		271	1	4	4	3	2	3	7	9	6	4	19	7	7	15	2	0	1	0	0	1	0
		272	2	3	17	3	1	2	4	24	5	28	16	30	2	20	14	1	2	0	0	1	2
		273	1	8	3	3	2	2	3	7	8	3	17	9	2	20	8	1	0	0	1	1	0
		274	1	6	2	0	7	1	13	5	10	10	4	17	5	2	14	0	1	0	1	0	1
		275	3	1	2	1	1	4	3	5	4	8	3	6	16	26	6	0	2	0	0	1	2
		276	1	4	3	2	2	5	5	14	9	10	7	13	9	16	6	0	1	0	0	1	1
		277	1	1	4	1	4	5	7	7	19	17	5	10	4	10	9	0	1	1	0	0	0
		278	2	3	6	2	2	5	3	7	23	7	20	3	12	17	2	0	0	1	2	0	0
		279	3	3	5	1	3	2	2	9	8	3	5	17	15	7	18	1	1	1	0	2	3
		280	9	3	4	0	4	6	5	11	12	6	13	9	10	25	23	1	1	0	0	0	1
		281	5	2	3	1	6	2	5	8	7	4	30	26	12	38	3	0	1	1	1	2	0
		282	1	6	3	0	4	1	7	3	5	12	12	14	7	13	22	0	1	2	0	1	2
		283	4	2	1	2	1	1	5	11	6	15	10	25	4	12	26	0	1	1	0	2	1
		284	3	5	6	1	4	2	4	5	13	22	9	19	5	13	7	1	2	2	1	0	1
		285	0	9	3	1	3	2	8	7	10	11	10	10	23	29	25	0	2	1	1	1	0
		286	4	5	2	3	5	5	7	6	7	13	23	6	4	25	22	0	0	0	1	2	0
		287	6	3	4	2	1	3	6	9	6	3	17	10	14	13	6	1	4	2	0	0	0
		288	2	2	4	3	3	2	8	17	5	11	15	11	2	22	18	0	3	0	0	1	1
		289	3	16	9	1	8	2	6	6	9	7	17	9	4	16	16	0	1	1	1	1	0
		290	2	4	4	1	4	5	6	9	5	3	32	12	3	7	8	2	1	0	1	1	0
		291	1	4	1	2	3	2	6	10	6	11	29	3	9	22	15	1	1	1	1	0	0
		292	7	10	4	4	6	3	9	12	8	4	28	14	5	30	20	0	1	1	0	0	1
		293	5	5	4	4	4	3	8	6	10	5	17	5	3	8	32	0	2	1	0	0	1
		294	3	1	3	1	3	2	4	8	8	6	9	23	7	13	9	0	1	0	1	0	0
		295	3	5	3	2	1	1	9	10	4	16	25	24	5	7	7	2	3	2	1	0	1
		296	3	3	2	1	3	3	4	6	5	4	19	19	5	13	3	0	0	1	1	1	0
		297	3	4	2	3	3	2	4	6	8	9	22	9	3	9	15	1	0	0	1	0	0
		298	2	11	2	3	4	3	10	11	6	6	18	11	2	8	7	1	1	0	0	1	1
		299	2	7	4	3	3	3	10	14	6	7	23	4	8	10	10	1	1	1	1	1	1
		300	4	10	3	0	2	2	7	6	10	5	18	21	8	28	9	1	2	0	0	1	0
		301	1	2	1	1	3	3	6	9	10	14	11	24	27	13	5	0	0	2	1	1	2
		302	3	4	4	3	10	3	7	6	12	3	10	4	13	16	9	0	0	4	0	0	1
		303	1	1	4	4	3	4	4	3	7	7	5	12	8	23	10	0	1	1	0	0	1
		304	2	1	2	1	3	3	6	16	9	8	11	15	4	11	8	1	2	2	0	2	1
		305	1	2	3	3	1	5	7	8	4	16	9	11	12	7	13	0	1	2	1	0	0
		306	5	3	2	2	5	4	6	16	4	7	11	19	8	30	14	1	1	2	0	1	1
		307	7	10	5	1	7	1	6	15	13	9	14	8	20	17		1	1	1	0	1	1
		308	2			3	4	3		16	8	5	11	26	12	11		1	0	1	1	0	1
		309	10				3	4		8	11	3	15	15	5	15		0	1	0	1	1	2
		310	3				1	2			30	2	8	15	13			0	1	1	0	1	0
		311	5				2	3			7	9	18	24	4			0	2	1	1	0	0
		312	2				3	5			11	11	17	21	9			0	0	1	1	0	0
		313	1				4	4			17	5	22	27	7			0	0	0	1	1	3
		314	3				2	4			13	4	4	12	10			1	1	1	0	1	1
		315						2			10	3		19	6			1	0	0	0	0	0
		316						5				9		13	7			1	0	0	1	1	0
		317										9		14	7			0	1	1	0	1	0
		318										9		14	4			0	2		0	1	0
		319										8			7				1		0	0	1
		320										10			4						1	1	2
		321										13									0	2	0
		322										4									1	3	0
		323										19									1	2	1
		324										21									1	0	1
		325										12									1	0	1
		326										13									0	0
		327																			0	1
		328																			2	0
		329																			0	1
		330																			0	1
		331																			3	1
		332																			2	1
		333																			1	1
		334																				0
		335																				2
		336																				2
		337																				0
		338																				0
		339																				3
