# Supplementary material for: Human PC4 supports telomere stability and viability in cells utilizing the alternative lengthening of telomeres mechanism
Source: EMBO Rep. 2024 Oct 28;25(12):5294–315. doi: 10.1038/s44319-024-00295-3 (PMC11624207; doi:10.1038/s44319-024-00295-3)
Supplement: Supplementary file 3 — Source data Fig. 2 [file 44319_2024_295_MOESM3_ESM.zip › Figure 2/2C/ImageQuantification-APBs.xlsx]

## Sheet: Sheet1
			# of colocalization events per nucleus
			U2OS			Saos2			GM847			CAL72			VA13			HOS			HeLa
		# Nuclei	siCt	siPc1	siPc2	siCt	siPc1	siPc2	siCt	siPc1	siPc2	siCt	siPc1	siPc2	siCt	siPc1	siPc2	siCt	siPc1	siPc2	siCt	siPc1	siPc2
		1	5	9	5	4	2	6	19	26	35	35	17	16	12	28	24	0	0	0	0	0	0
		2	0	7	10	7	7	8	16	40	15	22	14	11	19	23	19	0	0	2	0	0	0
		3	5	6	5	7	0	2	17	27	25	22	7	30	25	22	24	0	0	0	0	0	0
		4	3	8	3	6	1	9	10	26	25	22	19	18	21	25	39	0	1	0	5	0	0
		5	4	3	3	8	6	4	11	38	4	14	40	16	14	27	22	0	0	0	0	0	1
		6	1	5	5	8	3	4	13	33	5	12	10	14	23	31	8	0	0	0	0	0	0
		7	7	2	4	2	5	5	15	21	4	27	20	6	24	15	26	0	0	1	1	0	0
		8	7	8	7	2	4	6	21	28	12	25	51	13	22	33	53	0	2	0	4	0	1
		9	4	5	11	5	8	4	14	26	6	19	13	16	16	33	11	0	3	2	0	0	0
		10	4	0	7	3	4	2	13	24	25	17	26	37	23	30	21	0	2	0	0	0	0
		11	2	1	7	1	5	6	21	17	3	22	16	19	12	25	32	0	0	0	0	1	0
		12	2	2	5	4	9	7	13	26	4	24	21	14	30	26	36	0	0	0	1	0	0
		13	2	4	4	2	5	9	17	22	14	19	31	29	24	28	41	0	0	0	0	0	1
		14	3	3	9	3	1	7	12	25	5	35	18	19	19	25	27	0	0	0	2	1	0
		15	5	6	5	7	4	5	15	30	9	8	20	14	19	32	48	0	0	3	1	3	0
		16	2	6	5	6	5	2	7	19	4	7	29	17	19	24	26	0	1	2	1	0	0
		17	0	2	12	6	6	9	22	17	3	16	11	24	24	16	24	0	0	0	0	0	0
		18	5	7	14	4	3	5	16	18	20	28	16	23	17	22	18	1	0	1	0	0	1
		19	10	9	4	3	6	4	14	37	38	25	32	28	33	15	29	0	3	1	0	0	0
		20	9	9	10	1	3	1	18	31	15	13	11	17	14	42	29	0	0	0	0	0	0
		21	4	6	7	3	3	0	17	22	22	7	14	25	15	21	39	0	1	0	2	0	0
		22	2	7	8	2	4	5	29	24	31	13	18	13	17	22	29	0	0	0	1	0	0
		23	3	4	10	4	1	2	27	42	28	16	15	28	14	36	33	2	0	0	0	0	0
		24	2	5	18	3	2	1	17	32	21	11	15	10	24	18	21	2	0	0	0	0	3
		25	1	3	10	2	5	5	12	32	34	15	7	11	35	30	26	1	0	0	0	0	0
		26	4	9	9	0	5	5	22	27	15	12	10	24	21	22	35	1	0	0	0	0	1
		27	4	1	11	1	4	2	15	37	22	28	18	12	19	36	21	0	0	2	1	0	0
		28	3	10	6	1	7	6	18	26	20	32	28	28	18	28	22	1	0	0	0	0	0
		29	4	5	8	0	7	7	20	41	23	15	11	12	26	34	24	0	0	0	0	0	0
		30	1	8	5	3	9	7	10	19	13	15	38	21	20	37	17	0	0	0	2	0	0
		31	4	9	10	4	7	3	13	13	26	7	13	16	39	55	19	0	1	0	2	0	1
		32	4	1	7	3	9	6	22	19	34	15	13	19	23	25	26	0	0	1	0	0	1
		33	4	10	9	3	7	3	14	25	24	21	33	22	21	29	16	2	0	0	0	0	1
		34	3	4	5	12	7	1	23	21	21	9	15	29	13	30	20	1	0	3	0	0	0
		35	5	4	13	3	5	9	12	29	28	16	20	28	9	40	29	0	1	0	0	0	5
		36	3	5	5	0	7	3	35	26	10	22	30	21	13	23	17	0	0	0	0	0	0
		37	0	8	2	4	5	5	16	21	17	23	35	22	28	26	28	0	0	0	1	1	1
		38	13	2	11	2	4	2	10	20	19	22	33	17	18	21	24	1	0	2	2	0	5
		39	6	1	5	2	3	4	23	47	24	17	48	22	30	51	11	1	1	1	0	0	0
		40	6	2	8	4	7	4	20	50	16	18	11	21	24	26	23	0	2	0	0	2	0
		41	8	4	14	7	7	3	37	28	20	26	29	16	40	30	60	0	1	0	0	2	0
		42	12	6	10	6	7	8	24	32	16	13	31	25	19	15	32	0	0	0	0	0	0
		43	4	5	10	5	4	5	10	25	13	16	37	18	19	16	28	0	0	4	0	0	0
		44	4	5	9	3	6	5	10	23	30	30	25	19	20	27	25	0	0	0	1	0	0
		45	5	3	5	6	3	9	21	11	28	21	38	29	16	25	29	0	0	0	0	0	3
		46	7	8	13	3	3	5	20	10	26	17	44	26	14	21	35	1	0	0	0	2	1
		47	6	2	7	7	4	2	17	40	20	22	28	24	18	26	34	1	0	1	0	2	0
		48	2	2	6	5	7	3	19	20	5	14	18	19	24	29	15	0	0	0	0	2	0
		49	5	4	9	3	9	3	22	46	24	22	37	14	12	17	28	0	0	1	0	0	0
		50	5	3	6	8	6	12	12	25	27	14	29	26	21	20	37	0	0	0	0	0	0
		51	5	6	11	0	5	3	9	25	13	23	18	27	9	27	44	0	0	0	1	0	1
		52	5	6	10	3	3	2	31	30	15	24	22	17	25	29	27	0	0	0	0	3	1
		53	8	9	8	2	4	3	26	22	9	22	20	17	38	14	24	0	0	1	0	3	0
		54	13	3	7	3	7	5	20	22	18	30	14	22	18	32	10	1	0	0	0	1	0
		55	16	5	3	3	4	2	17	29	27	9	17	27	9	29	30	1	0	2	0	2	1
		56	3	5	4	4	4	3	18	19	23	14	22	33	21	29	28	0	1	0	0	0	0
		57	8	6	7	4	3	8	21	21	20	19	17	20	19	39	25	1	0	0	1	0	0
		58	5	5	21	2	4	1	33	19	37	6	22	22	27	25	30	0	0	0	0	0	0
		59	14	5	6	3	3	1	19	20	18	19	21	26	19	24	28	2	0	0	1	0	2
		60	10	3	10	9	6	2	12	20	7	19	39	18	17	47	21	1	2	0	1	1	2
		61	4	4	7	4	5	1	15	31	5	19	31	24	33	33	30	0	1	0	1	1	1
		62	8	3	5	9	5	4	31	18	17	9	26	15	16	26	27	0	0	0	1	1	1
		63	6	3	9	2	5	1	29	22	23	21	28	23	28	36	42	1	2	0	1	0	1
		64	7	5	6	6	2	7	38	22	9	8	45	29	22	16	18	0	3	0	0	0	1
		65	4	3	9	0	2	2	21	30	31	16	27	22	27	25	26	0	0	0	0	0	1
		66	1	9	13	6	4	6	26	13	23	14	39	24	6	43	17	0	1	0	0	0	1
		67	3	2	0	4	3	14	33	12	30	14	26	17	26	28	36	0	0	0	0	0	1
		68	2	4	6	3	2	3	24	19	13	11	21	15	21	31	45	0	0	1	0	0	1
		69	3	6	8	3	7	1	14	28	12	11	19	15	28	24	19	0	1	2	0	0	1
		70	5	5	10	3	10	4	17	17	15	25	24	24	28	27	38	2	0	0	0	0	1
		71	10	8	8	3	4	4	18	16	29	5	21	17	40	30	23	1	1	0	0	0	1
		72	3	3	4	6	5	4	24	15	35	18	13	15	21	24	26	1	0	0	0	0	0
		73	3	5	7	5	5	8	19	31	33	18	10	16	30	28	45	0	0	0	0	0	0
		74	6	7	14	3	5	8	21	28	26	20	29	29	27	33	34	0	2	0	0	0	0
		75	0	6	7	1	9	10	15	21	14	17	25	20	29	22	39	2	0	0	0	0	0
		76	1	9	4	4	4	5	22	19	24	17	26	22	21	30	47	1	0	0	0	0	0
		77	1	5	15	4	4	2	13	12	25	20	29	21	20	33	34	0	0	0	0	0	0
		78	6	6	4	5	8	4	33	12	11	15	34	21	7	27	42	0	0	0	0	0	0
		79	11	5	10	7	4	6	17	16	4	19	13	31	15	32	56	0	1	0	0	5	0
		80	4	5	14	5	7	6	17	20	0	18	28	9	28	30	47	1	0	0	0	0	0
		81	5	3	3	8	7	3	31	37	14	6	22	22	26	20	45	0	0	0	0	0	0
		82	5	5	5	9	6	5	22	12	23	4	14	12	31	22	31	0	0	0	0	0	0
		83	3	3	7	7	4	6	15	17	24	5	25	11	23	34	36	0	1	0	0	1	0
		84	1	1	8	4	4	4	12	15	16	7	14	22	23	29	41	0	0	0	0	0	0
		85	5	1	11	5	0	5	32	40	9	20	15	13	11	31	26	0	0	0	0	0	1
		86	3	5	7	3	22	15	21	20	12	8	19	18	23	28	39	0	0	0	0	0	0
		87	4	4	13	9	1	3	14	18	23	8	31	11	23	16	32	0	0	0	1	1	2
		88	7	4	5	3	1	14	25	29	0	31	33	22	28	36	30	0	0	0	1	1	0
		89	1	9	12	4	3	4	10	27	32	9	21	22	16	37	34	1	0	0	1	1	0
		90	7	12	5	4	4	6	24	20	18	23	28	17	18	30	28	0	0	0	1	0	0
		91	6	3	7	4	5	5	29	33	25	6	16	24	7	26	25	0	1	1	2	2	0
		92	1	8	7	6	9	9	13	31	33	28	38	14	9	38	44	0	3	1	1	2	0
		93	3	3	16	2	9	6	29	16	18	6	15	12	23	35	26	0	0	0	0	0	0
		94	4	3	6	5	8	0	14	7	11	19	23	18	10	15	30	0	0	0	0	0	0
		95	4	4	11	4	8	4	16	10	11	24	27	22	33	31	19	1	0	0	0	0	2
		96	3	6	4	5	0	8	22	19	15	9	15	11	25	17	34	0	2	0	1	0	0
		97	5	11	1	2	7	4	21	19	15	14	21	21	11	27	36	0	3	0	0	1	1
		98	7	5	11	8	4	4	16	19	8	20	41	21	24	21	18	0	0	0	1	1	0
		99	5	7	8	5	3	6	21	22	27	11	39	30	17	29	30	0	1	0	1	0	0
		100	7	7	15	0	8	11	26	39	23	14	32	23	19	35	31	0	1	1	1	0	0
		101	6	12	8	2	6	7	14	21	27	16	32	40	30	38	34	0	3	0	0	0	0
		102	16	7	9	3	0	5	28	14	20	31	17	24	36	33	29	0	0	0	0	0	0
		103	13	4	5	5	6	9	30	13	16	23	23	21	23	29	30	2	0	0	0	0	0
		104	3	7	9	7	2	3	12	17	21	17	17	28	22	28	34	0	0	1	0	0	1
		105	4	9	0	5	5	7	12	31	28	12	28	16	30	42	32	0	0	0	0	0	0
		106	3	9	4	2	3	4	13	13	25	10	23	29	22	42	29	0	0	0	1	0	0
		107	4	5	13	5	2	2	26	30	26	14	29	16	33	57	29	0	2	0	0	0	0
		108	6	11	9	9	3	4	19	33	25	12	27	15	29	64	15	0	1	0	0	1	0
		109	14	5	13	2	8	3	13	11	27	18	34	14	39	35	32	0	0	0	0	0	0
		110	6	5	7	4	11	1	16	24	26	21	23	15	36	32	25	0	0	0	0	0	0
		111	4	9	18	2	3	11	24	40	17	20	35	27	34	44	32	0	0	0	0	1	0
		112	7	10	13	5	5	6	10	24	14	22	36	18	36	38	28	0	1	0	1	0	2
		113	1	8	9	1	4	1	10	45	14	10	26	9	32	49	32	1	1	0	0	0	0
		114	5	12	9	6	5	3	8	20	5	16	33	44	44	41	28	0	0	0	1	0	0
		115	5	12	11	3	8	7	22	28	14	13	34	44	36	22	30	0	0	0	0	0	0
		116	5	11	2	4	2	6	12	16	28	12	30	29	16	27	30	0	1	0	0	0	0
		117	6	9	15	6	4	9	4	27	21	14	15	21	40	34	38	0	0	0	0	0	0
		118	4	14	8	5	4	2	16	36	20	17	21	15	21	21	35	0	0	3	0	0	1
		119	4	4	14	9	9	10	29	24	28	18	23	24	40	52	34	0	0	1	1	1	0
		120	6	12	11	3	5	4	31	27	16	23	26	24	12	19	36	0	0	1	2	0	0
		121	10	7	10	8	4	14	11	24	25	26	30	40	22	40	32	1	0	1	0	0	0
		122	5	5	37	4	7	16	11	25	9	17	11	17	27	26	27	0	0	1	0	0	2
		123	2	4	3	2	6	9	6	15	17	27	24	14	33	41	26	1	0	0	1	1	0
		124	6	6	16	4	6	0	20	24	35	12	19	16	36	23	24	0	0	0	1	0	0
		125	5	4	4	5	2	10	25	29	19	28	20	15	37	49	30	0	0	0	0	2	0
		126	3	4	14	6	3	5	17	32	21	22	39	24	26	28	29	0	0	0	0	0	0
		127	11	2	14	1	11	5	18	27	40	15	28	8	34	53	33	0	2	0	0	0	0
		128	2	2	19	4	11	5	12	15	25	8	25	40	18	32	16	0	3	0	1	0	0
		129	3	7	17	6	4	3	8	28	52	7	30	25	42	30	28	0	1	0	1	0	0
		130	6	3	4	7	6	7	17	28	38	44	22	26	38	27	17	0	0	1	0	0	0
		131	4	4	11	4	4	5	7	53	18	29	19	32	24	50	38	0	0	1	0	0	0
		132	5	6	8	3	4	10	16	30	27	11	25	37	27	33	78	0	0	0	0	0	0
		133	4	4	6	4	7	9	31	22	33	19	23	22	37	28	29	0	1	0	0	0	0
		134	7	2	13	3	5	6	6	26	32	5	10	22	26	25	34	0	0	1	0	0	0
		135	6	7	13	5	6	6	6	21	0	26	21	22	32	28	41	0	0	1	1	0	0
		136	10	3	7	6	8	5	11	20	29	12	26	19	32	42	40	0	0	0	1	0	0
		137	8	3	21	1	5	3	32	24	19	6	18	30	25	20	32	0	0	0	0	0	0
		138	3	8	13	11	7	11	33	14	29	12	22	18	26	24	34	0	0	0	0	0	0
		139	1	5	17	6	3	8	13	53	36	21	15	26	31	40	36	0	1	0	0	0	3
		140	4	0	10	6	4	4	10	46	30	16	27	18	25	33	28	1	0	1	0	0	2
		141	6	2	14	2	8	9	14	22	7	15	23	24	30	26	24	0	0	0	0	0	1
		142	2	6	15	3	6	11	19	26	14	19	14	26	20	39	31	1	0	0	0	0	0
		143	2	10	13	4	7	15	27	37	32	21	15	22	32	40	61	0	1	1	0	1	0
		144	11	2	4	1	7	4	18	8	31	39	34	25	21	41	32	0	0	1	0	1	1
		145	6	7	10	7	11	10	22	19	26	24	16	21	14	48	31	0	1	0	0	1	0
		146	5	4	11	3	3	4	7	40	16	24	24	23	36	48	36	0	2	1	0	0	0
		147	8	5	15	4	11	2	20	17	32	28	14	37	25	39	40	0	0	0	0	0	0
		148	6	6	16	11	10	2	27	27	32	19	23	38	29	42	51	0	0	0	0	0	0
		149	7	4	13	3	4	8	15	21	32	15	21	11	23	33	33	0	0	1	0	0	0
		150	5	2	10	8	1	5	17	30	33	13	16	23	28	30	36	0	0	0	0	0	0
		151	8	9	10	6	4	12	18	32	17	18	25	20	19	28	26	0	0	1	0	1	0
		152	3	14	19	4	3	4	11	31	10	20	33	21	20	23	26	0	0	0	1	1	0
		153	2	9	6	5	4	10	15	35	9	26	28	27	28	47	17	0	0	0	2	1	2
		154	2	12	10	9	1	5	37	29	22	10	18	28	30	30	26	0	0	0	0	0	1
		155	4	5	5	3	4	20	45	13	24	27	18	14	29	52	41	0	1	0	0	1	1
		156	11	9	6	3	10	1	16	21	15	20	29	18	28	31	27	0	1	0	0	0	0
		157	12	11	5	5	6	4	26	27	23	13	13	28	33	46	41	1	0	0	0	0	0
		158	9	3	5	6	1	4	18	18	23	24	25	13	18	32	21	2	0	3	0	1	0
		159	7	8	8	8	1	4	12	19	19	23	19	24	14	25	33	0	0	0	0	1	0
		160	2	7	11	4	7	3	23	16	21	20	42	23	23	26	34	0	0	0	1	3	0
		161	5	9	18	1	9	3	8	21	11	4	29	28	13	30	41	0	1	0	2	0	0
		162	13	6	15	3	5	4	21	20	25	25	17	33	13	39	33	0	0	0	2	0	0
		163	8	5	13	7	5	4	18	21	29	26	32	28	33	30	43	0	0	3	0	0	0
		164	4	5	21	4	7	14	12	27	34	40	23	36	39	24	16	0	0	0	0	0	0
		165	3	3	11	7	7	4	6	34	38	24	32	29	22	30	24	0	0	0	0	1	0
		166	5	4	8	4	4	5	14	39	33	22	20	27	18	41	18	0	0	0	0	1	0
		167	8	15	12	2	6	9	35	23	25	21	16	27	17	35	20	0	0	0	0	0	0
		168	5	6	10	7	9	6	10	15	34	16	12	20	39	25	39	0	1	0	2	1	0
		169	9	18	10	4	8	6	23	25	23	14	20	17	35	37	47	0	0	0	0	0	1
		170	4	7	10	1	4	2	14	23	28	11	19	28	38	24	19	0	1	1	0	2	0
		171	7	17	8	4	1	2	5	22	24	39	14	37	38	27	27	0	0	1	0	1	0
		172	4	8	12	1	2	6	27	20	29	14	16	33	32	26	41	0	0	0	6	0	0
		173	6	8	13	3	6	11	29	48	15	18	30	28	40	21	39	0	0	0	2	0	0
		174	11	8	19	4	3	4	39	26	17	15	22	19	45	29	42	0	0	2	0	1	0
		175	10	11	13	3	4	6	21	15	19	12	24	19	66	23	32	0	0	0	0	0	0
		176	4	4	18	1	3	6	24	10	10	22	25	21	33	25	51	0	0	0	0	0	0
		177	11	8	13	2	9	8	21	34	25	11	11	29	34	34	47	1	0	0	0	2	0
		178	14	10	20	4	4	7	27	29	42	11	28	25	23	33	36	0	0	1	0	0	0
		179	6	6	10	6	2	3	16	15	29	8	24	26	22	39	37	0	0	0	0	4	1
		180	8	5	16	3	7	6	20	36	50	23	24	24	25	31	50	0	0	0	0	0	0
		181	2	5	17	1	3	3	22	18	23	17	25	34	31	64	33	0	0	0	0	0	0
		182	2	13	14	4	6	4	25	13	13	19	32	25	25	21	32	1	0	0	0	0	0
		183	5	5	10	6	8	15	21	14	38	14	20	31	30	27	44	0	0	0	0	0	0
		184	6	9	9	3	5	5	4	33	13	6	16	30	24	39	29	0	1	0	0	0	1
		185	6	4	17	7	4	5	19	26	30	7	18	21	8	35	17	0	0	0	0	0	0
		186	8	5	17	4	3	14	5	26	44	29	38	21	13	15	11	0	0	0	0	0	0
		187	2	9	7	0	6	5	31	23	13	23	16	34	32	21	32	0	0	0	0	0	0
		188	5	5	9	1	4	6	13	31	13	13	21	20	26	61	37	0	0	0	0	0	0
		189	10	4	7	0	1	3	9	11	6	16	24	31	20	21	34	0	2	2	1	0	0
		190	5	3	9	0	1	4	21	35	13	16	37	23	22	29	23	1	0	0	0	0	0
		191	5	5	13	5	9	10	15	34	20	12	36	45	20	39	33	0	0	0	0	0	1
		192	4	8	14	9	8	5	22	35	37	10	34	26	30	39	43	0	0	0	0	0	0
		193	4	3	11	5	3	5	22	23	12	9	33	28	19	37	44	0	0	2	0	0	0
		194	8	6	14	14	6	7	6	45	35	29	27	35	18	37	37	0	0	2	0	0	0
		195	6	7	20	4	6	7	13	15	22	31	11	29	25	32	17	0	0	1	3	0	0
		196	7	6	5	4	6	5	24	19	9	16	17	28	22	36	26	0	1	0	0	0	0
		197	3	5	14	10	5	4	7	15	12	21	24	35	22	32	38	0	0	1	1	0	0
		198	4	14	15	7	6	4	37	36	14	14	34	28	40	21	29	0	0	0	0	1	0
		199	4	8	20	6	4	9	32	31	22	9	31	31	29	24	31	0	0	0	0	1	0
		200	5	10	17	2	0	10	39	24	30	16	18	26	22	18	32	0	0	0	0	0	0
		201	3	8	25	6	9	8	34	22	35	12	10	22	30	27	25	0	0	1	0	0	0
		202	3	7	21	5	2	9	21	16	12	10	34	22	16	22	37	0	0	1	0	1	0
		203	2	8	16	2	7	7	30	20	27	10		31	23	35	40	0	0	0	0	0	1
		204	2	6	19	5	2	8	19	25	34	18		19	28	35	29	1	0	0	0	0	0
		205	3	3	12	6	5	5	25	20	11	11		24	32	30	32	0	0	0	0	0	0
		206	5	3	14	5	6	4	9	25	32	17		32	23	32	34	0	0	1	0	2	0
		207	1	1	15	1	6	7	39	34	14	8		28	27	44	44	0	0	0	0	1	0
		208	8	4	12	8	7	6	12	20	20	8		29	29	45	41	1	0	0	0	1	0
		209	9	12	13	4	3	6	20	16	28	8		28	21	25	38	0	0	0	0	0	0
		210	5	7	8	1	3	7	38	20	19	23		30	31	17	43	1	1	0	0	1	0
		211	5	8	9	2	3	7	29	24	12	24	14	20	16	35	29	3	0	0	0	0	2
		212	3	10	12	4	5	8	18	12	7	7	20	27	36	28	25	0	0	2	1	0	0
		213	1	3	12	2	0	4	16	33	18	14	12	32	23	22	32	0	0	2	0	0	0
		214	4	3	7	4	3	6	20	38	34	13	14	22	35	41	23	0	0	0	0	0	1
		215	0	8	8	2	8	3	8	31	22	25	20	12	29	35	35	0	1	0	0	0	2
		216	2	6	12	8	8	5	6	34	19	20	14	22	20	24	36	0	0	0	0	0	1
		217	3	6	10	9	5	14	27	20	32	26	22	18	32	16	32	0	0	0	0	0	0
		218	3	12	10	6	6	9	21	9	32	8	15	21	28	18	37	0	0	3	0	0	0
		219	8	9	13	10	11	7	38	25	16	20	16	34	25	64	37	0	1	2	0	0	0
		220	3	4	17	13	10	4	30	19	15	22	33	28	33	45	39	0	0	0	0	0	1
		221	6	8	2	5	7	6	9	34	21	22	24	22	29	35	26	0	0	0	1	0	0
		222	8	3	8	4	7	4	17	20	13	4	26	15	19	25	38	0	1	1	0	0	0
		223	6	6	5	4	15	9	26	23	4	29	24	37	25	25	31	0	0	0	0	0	2
		224	6	8	5	7	5	2	10	58	7	34	16	20	31	25	39	0	0	0	0	0	0
		225	5	4	16	4	13	5	8	33	26	27	15	19	20	48	23	0	1	0	0	0	0
		226	7	2	8	3	10	8	20	63	9	12	38	24	18	23	28	0	0	1	1	0	0
		227	2	10	11	4	9	1	20	53	15	11	21	41	40	35	65	0	2	0	1	0	1
		228	12	6	18	4	5	8	9	22	29	13	28	23	29	36	66	0	0	0	0	0	0
		229	10	12	9	5	6	6	9	27	22	8	10	10	18	21	21	0	1	0	0	0	1
		230	4	3	7	5	8	9	3	17	9	11	11	18	32	28	32	0	0	0	0	0	0
		231	4	4	14	5	4	9	9	23	19	8	21	16	22	36	28	2	0	0	1	0	2
		232	3	6	6	6	7	10	15	16	38	12	11	17	29	49	29	0	0	0	0	2	1
		233	5	2	11	9	7	10	24	12	23	20	19	22	13	17	43	0	0	0	0	1	0
		234	9	8	9	7	6	7	16	44	18	10	37	14	23	32	38	0	2	1	3	1	0
		235	14	16	8	6	6	6	31	14	19	6	20	30	37	29	37	0	2	0	1	0	0
		236	6	6	15	15	5	9	21	12	31	19	29	22	20	29	43	0	1	0	0	0	1
		237	11	4	12	17	9	11	26	12	40	13	15	30	33	17	35	1	3	0	0	0	0
		238	7	4	7	7	12	1	13	32	34	15	17	21	37	26	30	0	0	1	1	0	0
		239	3	12	13	14	13	10	19	37	7	25	17	37	44	19	32	0	1	0	2	2	0
		240	5	10	15	8	4	5	10	36	17	18	27	28	80	33	31	0	0	1	0	0	1
		241	10	11	11	7	7	7	24	14	7	6	20	24	26	31	20	0	0	0	0	0	0
		242	7	4	12	5	9	6	12	18	24	12	26	24	40	33	58	0	0	0	0	2	0
		243	9	7	23	15	8	2	12	10	23	15	22	26	31	27	18	0	0	0	0	2	0
		244	3	7	17	5	7	8	20	25	25	14	26	21	47	23	21	1	0	2	0	0	1
		245	2	8	10	16	11	8	49	11	23	12	23	19	30	47	26	0	1	0	0	1	0
		246	4	8	11	3	3	5	12	18	21	17	20	35	36	33	36	0	0	0	0	0	0
		247	16	8	17	3	11	4	10	37	23	12	26	23	25	15	33	1	0	2	0	0	0
		248	12	9	5	6	6	6	12	41	22	17	29	35	29	14	36	0	0	1	0	0	2
		249	4	6	7	4	12	5	44	30	14	21	22	40	35	24	34	0	0	0	0	0	0
		250	17	6	16	4	5	6	32	19	24	16	14	15	41	47	25	0	0	1	0	1	0
		251	7	7	11	6	8	10	26	20	27	13	9	20	22	36	38	0	0	0	0	0	0
		252	10	9	14	8	5	6	14	14	21	18	21	10	24	34	31	0	0	0	2	0	0
		253	7	1	15	3	6	8	12	34	22	17	29	46	18	36	24	0	0	0	2	0	1
		254	4	5	21	7	6	6	25	11	18	16	27	30	32	15	35	1	0	1	0	0	1
		255	21	6	16	5	9	5	20	45	19	28	20	28	19	24	30	1	1	1	0	2	1
		256	10	6	10	7	11	11	37	30	34	13	28	30	40	30	28	0	0	0	0	1	0
		257	7	18	12	11	8	8	11	33	25	13	13	25	32	32	31	0	0	1	0	0	3
		258	4	6	17	9	8	7	8	10	23	8	21	22	30	21	57	0	0	0	0	0	0
		259	5	5	13	4	15	12	26	17	22	17	14	26	19	30	30	0	0	0	0	1	0
		260	3	1	17	3	14	7	20	44	15	19	17	32	24	28	39	0	0	0	0	0	1
		261	3	12	12	16	3	4	14	12	22	16	29	21	45	33	37	1	0	0	0	0	1
		262	3	3	11	8	3	13	13	33	29	23	22	34	16	30	38	0	0	2	0	0	0
		263	4	12	17	7	5	9	12	37	15	15	24	21	31	31	27	0	0	0	0	0	1
		264	22	6	13	10	9	4	18	31	26	10	14	27	15	32	26	0	0	1	0	0	2
		265	7	9	13	14	8	3	20	36	18	25	16	21	15	27	52	0	0	0	0	0	0
		266	6	3	14	6	7	4	17	15	13	21	20	18	18	30	34	0	0	1	0	0	0
		267	10	9	18	8	12	5	26	36	19	17	19	27	31	36	37	0	0	1	0	0	0
		268	12	7	15	2	5	10	7	31	12	12	20	20	21	29	33	0	1	1	0	0	1
		269	4	6	15	3	7	6	13	25	27	13	21	35	27	36	26	0	0	0	1	0	1
		270	6	8	14	3	8	5	20	17	23	14	13	11	11	31	34	0	0	1	1	0	0
		271	5	6	13	5	11	3	25	17	24	10	16	19	20	24	21	0	0	0	0	1	0
		272	2	6	10	5	5	5	13	22	8	11	17	33	33	25	31	0	0	0	0	0	0
		273	1	7	15	6	10	13	17	29	25	11	15	38	28	31	61	0	0	0	0	0	0
		274	8	8	13	4	2	3	26	42	14	26	19	12	33	31	41	0	0	0	1	1	0
		275	10	5	19	5	11	4	10	52	23	22	18	14	31	27	65	0	0	0	1	0	2
		276	6	8	15	8	9	0	9	27	7	10	22	14	22	25	45	0	0	1	0	3	0
		277	4	9	19	7	7	1	34	22	22	47	23	24	28	35	29	3	1	0	1	0	0
		278	4	4	17	6	7	4	22	21	23	15	45	22	30	35	29	0	0	1	0	2	0
		279	7	8	10	10	23	14	15	24	23	19	21	13	36	32	40	0	0	1	0	0	0
		280	4	7	13	4	8	6	30	13	16	25	14	17	25	28	22	0	0	0	0	0	0
		281	5	5	15	6	4	3	41	16	20	27	16	21	16	26	31	0	0	0	0	0	0
		282	8	8	21	6	8	5	15	10	26	11	21	18	42	26	31	0	1	2	0	3	1
		283	4	13	32	4	10	5	15	35	33	26	21	19	35	18	39	0	1	0	0	0	1
		284	20	4	18	3	4	7	24	29	7	15	16	27	29	31	24	1	2	0	1	0	0
		285	16	8	17	2	9	7	22	38	16	18	30	32	33	72	37	0	0	0	2	2	2
		286	1	9	10	7	7	7	25	27	3	17	26	16	38	18	38	0	0	0	1	0	0
		287	11	4	15	4	4	9	40	21	14	7	16	40	23	31	42	0	2	0	1	0	0
		288	4	9	9	3	3	8	28	33	20	13	31	29	29	27	40	0	0	0	2	0	1
		289	13	7	16	7	7	7	8	19	9	17	19	27	27	36	40	0	0	0	0	0	2
		290	2	4	10	7	4	4	43	19	25	15	26	32	22	31	26	0	2	0	1	2	0
		291	5	2	20	15	4	10	32	18	13	18	17	31	35	33	33	0	0	0	1	0	0
		292	3	5	11	4	2	13	9	30	12	23	15	30	16	28	31	0	0	0	0	0	0
		293	12	1	13	6	2	5	17	38	10	17	26	28	18	29	43	0	0	0	2	0	1
		294	4	16	13	7	2	6	11	25	15	16	27	22	26	53	36	0	0	1	0	1	1
		295	5	8	10	8	4	9	15	46	29	20	28	18	28	27	26	0	0	1	0	3	1
		296	2	2	8	10	3	7	7	30	30	7	16	35	24	37	39	0	0	0	0	0	0
		297	12	4	17	9	13	7	27	30	18	15	26	23	33	30	44	0	1	0	1	0	1
		298	2	5	17	4	7	5	17	23	21	21	26	33	25	31	35	0	0	0	2	0	0
		299	12	11	13	5	4	9	12	13	16	12	22	17	21	22	23	0	0	0	1	0	0
		300	11	6	17	4	10	13	16	27	17	32	17	14	26	22	17	0	0	0	0	0	0
		301	5	3	30	5	4	7	33	23	29	6	22	12	29	42	40	0	0	0	0	0	0
		302	3	17	13	4	7	5	12	25	2	15	32	47	38	39	38	0	0	0	0	0	0
		303	4	17	17	4	11	7	7	32	19	15	23	23	18	35	41	0	1	0	0	1	4
		304	2	6	16	16	6	7	7	15	24	18	20	29	15	37	21	1	1	0	0	0	0
		305	4	2	11	6	6	6	40	37	22	23	26	35	31	29	32	0	0	0	1	1	0
		306	8	7	10	5	6	4	9	31	20	25	15	12	34	25	36	0	0	0	0	1	0
		307	9	4	9	5	9	6	12	13	19	9	27	26	44	29	34	0	0	0	1	0	0
		308	11	14	12	7	10	11	24	18	22	5	14	28	43	39	42	0	0	0	0	0	0
		309	6	8	10	3	12	3	30	9	17	21	36	37	31	27	28	0	0	0	0	0	0
		310	8	17	7	4	12	3	30	24	10	8	23	32	28	33	48	0	0	0	0	2	0
		311	6	15	10	7	8	10	29	21	22	19		28	40	29	21	0	0	0	0	2	0
		312	3	10	10	4	5	6	29	29	12	8		19	29	36	41	1	0	0	1		0
		313	7	23	9	5	2	4	25	33	20	7		17	24	37	32	1	1	0	0		2
		314	7	7	17	7	10	9	33	34	16	14		22	32			0	1	0	0		1
		315	7	14	8	7	6	9	5	28	25	23		17	26			0	0	0	0		1
		316	7	18	14	5	8	9	42	38	30	17		31	16			0	0	0	0
		317	10	8	15	7	10	4	38	37	32	10		39	37			0	0	1	0
		318	8	6	5	3	9	8	22	27	4	10		19	20			0	0	1	0
		319	5	9	11	5	7	6	20	21	12	16		16	31			0	0	0
		320	1	7	12	9	6	4	6	36	14	14		46	32			1	0	1
		321	3	8	11	6	7	6	42	29	23	22		30	22			0	0	0
		322	15	6	14	4	6	6	3	27	12	12		23	31			0	2
		323	9	7	19	7	4	6	22	28	19	18		36	26			1
		324	5	12	21	7	3	4	6	18	22	10		22	21
		325	8	7	11	4	4	4	17	20	12	18		17	16
		326	2	14	10	2	10	3	6		10	12			20
		327	3	7	12	6	10	5	22		19	12			16
		328	13	4	14	2	10	4	15		11	19			30
		329	7	5	13	4	6	7	10		18	13			26
		330	3	8	11	1	6	11	6		22	21			34
		331	3	8	15	4	6	8	7		28	13			26
		332	4	13	14	5	6	7	10		11	15			0
		333	6	6	7	3	12	5	9		15	21			27
		334	9	10	11	3		4	15		17	18			16
		335	3	7	17	5		5	11		27	18			29
		336	3	15	7	4		11	16		12	19			20
		337	4	9	11	4			9			12			23
		338	6	14	18	5			0			13			36
		339	5	11	10	4			17			18			28
		340	3	8	18	4			10			15			18
		341	2	18	20	4			13			26			23
		342	3		10	4			19			18			24
		343	1		13	2			10			26			28
		344	0		9	2			11			19			11
		345	5		19	3			15			7			21
		346	5		10	5			35			11			16
		347	0		9	2			26			25			21
		348	0		9	1			21			26			24
		349	8			5			6			12			12
		350	4			3			4			24			14
		351	2			3			3			24			7
		352	2			6			9			17			54
		353	3			2			24			25			24
		354	2			6			2			6			15
		355	3			2			12			9			31
		356	5			3			25			16			20
		357	7			1			11			20			35
		358	5			2			17			20			23
		359	5			2			11			12			25
		360	2			0			17			21			28
		361	7			2			10			10			37
		362	11			3			24			14			29
		363	8			4			14			13			13
		364	1			1			18			14			18
		365	2			2			2			23			21
		366	2			2			25			18			34
		367	1			1			8			23			30
		368	4			2			8			26			38
		369	5			7			33			22			23
		370	9			1			6			13			31
		371	8			4			32			12			21
		372	2			3			19			11			18
		373	7			2			8			12			17
		374	9			1			21			15			27
		375	7			2			11			10			26
		376	3			0			14			7			9
		377	7			5			35			11			16
		378	6			1			12			18			9
		379	2			3			26			23			31
		380	0			5			4			27			35
		381	2			6			11			11			30
		382	1			2			6			17			22
		383	7			10			9			18			17
		384	3			1			10			12			18
		385	5			1			4			12			15
		386	4			6			12			10			30
		387	1			6			9			6			26
		388	4			4			8			22			14
		389	4			0			9			20			25
		390	3			6			9			2			29
		391	3			3			11			17			31
		392	3			3			7			20			32
		393	4			4			15			13			29
		394	3			5			20			10			15
		395	6			8			9			21			31
		396	1			3			23			30			37
		397	2			2			16			9			34
		398	0			2			17			16			11
		399	0			1			9			14			13
		400	3			2			16			8			23
		401	0			2			19			7			28
		402	7			2			30			13			22
		403	12			4			10			9			11
		404	2			0			22			13			4
		405	2			1			33			20			22
		406	7			5			22			24			22
		407	3			4			20			7			29
		408	2			5			22			8			14
		409	10			2			22			18			23
		410	2			7			21			8			20
		411	13			2			27			24			23
		412	2			3			16			13			12
		413	0			2			22			14			20
		414	2			2			7			15			22
		415	3			4			14			18			25
		416	3			7			12			7			19
		417	3			1			18			8			14
		418	7			4			30			20			24
		419	3			8			15			8			3
		420	3			5			9			6			9
		421	3			5			12			15			32
		422	7			4			11			16			4
		423	4			6			19			17			16
		424	3			5			6			18			19
		425	9			4			22			18			20
		426	3			4			8			20			28
		427	6			4			15			17			11
		428	11			2			22			22			25
		429	3			6			18			23			28
		430	4			5			17			17			26
		431	6			3			12			21			52
		432	3			1			12			29			25
		433	0			4			9			12			17
		434	6			5			18			20			21
		435	7			8			9			23			42
		436	7			3			14			7			25
		437	3			3			7			10			11
		438	0			5			26			7			26
		439	4			4			13			12			24
		440	0			0			22			16			46
		441	6			0			8			10			18
		442	6			3			15			10			23
		443	8			6			6			3			27
		444	5			9			28			14			29
		445	6			4			31			26			35
		446	4			5			31			17			21
		447	5			3			32			17			20
		448	1			4			28			23			36
		449	6			3			25			14			21
		450	4			2			25			15			25
		451	2			2			8			17			12
		452	2			4			4			20			27
		453	4			3			37			17			26
		454	4			4			47			6			25
		455	7			1			20			10			31
		456	5			3			31			12			31
		457	4			4			34			12			30
		458	5			2			18			17			34
		459	3			2			34			15			33
		460	5			1			30			10			37
		461	2			3			30			20			33
		462	6			4			29			15			35
		463	6			4			25			25			37
		464	2			5			35			23			22
		465	16			4			19			13			21
		466	8			3			37			13			40
		467	5			6			38			11			41
		468	9			5			32			26			16
		469	4			5			19			30			32
		470	3			6			21			23			33
		471	13			6			25			8			29
		472	6			5			26			25			22
		473	3			2			4			15			39
		474	8			3			11			28			40
		475	9			6			17			4			30
		476	7			6			32			8			39
		477	8			2			41			22			38
		478	4			4			2			16			39
		479	11			1			12			18			20
		480	8			4			20			15			32
		481	12			2			13			10			23
		482	6			1			12			8			32
		483	28			1			35			2			14
		484	3			0			19			29			26
		485	1			2			42			35			28
		486	9			3			23			12			29
		487	5			4			11			5			44
		488	10			4			16			13			35
		489	4			4			34			19			23
		490	5			4			39			13			36
		491	6			5			36			19			24
		492	3			3			27			19			29
		493	3			3			26			21			19
		494	4			2			26			3			21
		495	3			4			35			13			20
		496	4			3			20			7			27
		497	2			3			9			12			25
		498	7			5			18			31			39
		499	7			10			21			13			34
		500	4			11			11			19			29
		501	10			3			23			16			21
		502	5			2			20			45			36
		503	3			2			14			18			21
		504	8			2			18			14			33
		505	7			4			13			16			26
		506	11			5			32			16			39
		507	11			1			26			22			23
		508	5			4			14			17			16
		509	6			9			19			23			16
		510	10			3			9			22			24
		511	8			4			12			20			13
		512	11			6			8			35			22
		513	4			20			7			20			17
		514	5			4			20			18			29
		515	8			3			20			13			27
		516	5			5			4			29			21
		517	5			3			2			26			21
		518	7			7			1			18			17
		519	7			5			12			22			27
		520	4			0			30			20			16
		521	5			1			6			25			25
		522	7			3			8			15			15
		523	10			1			16			7			30
		524	4			4			16			25			17
		525	7			3			25			27			26
		526	3			2			17			13			19
		527	5			5			27			34			19
		528	3			4			18			22			27
		529	10			2			37			16			27
		530	3			4			26			4			22
		531	4			10			11			20			10
		532	5			2			18			11			23
		533	7			2			20			14			27
		534	6			3			22			31			25
		535	12			6			34			25			38
		536	4			1			28			27			28
		537	4			4			12			23			30
		538	11			9			7			24			32
		539	11			4			12			24			28
		540	8			8			25			2			31
		541	5			3			15			32			19
		542	2			2			4			22			35
		543	10			2			11			22			30
		544	6			6			9			23			30
		545	5			5			15			4			20
		546	8			8			7			21			25
		547	13			4			22			21			17
		548	3			14			22			2			17
		549	8			6			15			5			23
		550	7			7			8			18			33
		551	5			6			18			15			26
		552	3			6			11			20			32
		553	9			6			16			23			32
		554	10			12			8			16			36
		555	4			6			4			37			42
		556	6			4			17			12			34
		557	5			6			21			30			25
		558	11			4			13			29			27
		559	11			3			4			20			20
		560	3			6			7			22			23
		561	7			4			26			25			31
		562	5			5			9			20			20
		563	0			8			15			25			25
		564	8			5			29			30			35
		565	2			6			22			13			26
		566	2			2			9			34			46
		567	8			3			19			14			45
		568	4			5			38			20			21
		569	2			3			23			14			24
		570	6			3			18			25			21
		571	5			4			19			19			19
		572	5			4			31			21			30
		573	21			3			40			15			33
		574	6			8			34			40			33
		575	3			5			7			20			32
		576	1			5			17			14			17
		577	11			1			7			12			17
		578	2			8			24			14			24
		579	4			6			23			16			26
		580	2			7			25			21			33
		581	6			7			23			17			25
		582	5			1			21			13			11
		583	3			6			23			21			17
		584	6			7			22			15			22
		585	10			6			14			32			27
		586	1			5			24			14			27
		587	4			3			27			23			16
		588	11			6			21			15			36
		589	9			9			22			23			46
		590	11			3			18			44			22
		591	12			2			19			38			12
		592	0			3			34			16			39
		593	7			7			25			20			24
		594	6			3			23			24			27
		595	8			3			22			24			34
		596	5			9			15			18			34
		597	7			3			22			33			22
		598	11			2			29			16			30
		599	6			3			15			13			21
		600	6			6			26			22			28
		601	12			7			18			19			23
		602	5			3			13			19			39
		603	8			8			19			22			24
		604	7			5			12			24			22
		605	7			1			27			36			29
		606	2			6			23			20			39
		607	6			2			24			25			31
		608	11			3			8			17			36
		609	12			4			25			27			36
		610	2			6			14			28			31
		611	5			1			23			41			24
		612	11			6			7			18			27
		613	7			2			22			28			19
		614	14			3			23			14			29
		615	16			2			23			21			28
		616	3			6			16			23			28
		617	6			4			20			15			24
		618	14			3			26			31			28
		619	4			4			33			18			23
		620	3			5			7			17			37
		621	9			3			16			12			35
		622	9			2			3			37			46
		623	16			1			14			27			39
		624	16			2			20			13			30
		625	5			1			9			27			30
		626	7			3			25			24			27
		627	19			5			13			31			28
		628	20			5			12			20			41
		629	9			4			10			23			19
		630	17			5			15			19			23
		631	11			6			29			25			26
		632	9			6			30			25			33
		633	12			6			18			32			26
		634	8			3			21			19			33
		635	14			8			16			27			24
		636	9			5			17			46			34
		637	12			4			29			11			36
		638	10			2			2			14			31
		639	8			1			19			19			26
		640	9			3			24			15			26
		641	9			5			22			20			35
		642	6			1			20			18			24
		643	8			2			19			13			18
		644	7			3			22			20			22
		645	7			15			17			23
		646	13			2			10			35
		647	11			1			22			16
		648	10			1			12			15
		649	16			8			20			27
		650	4			10			16			28
		651	11			8			25			17
		652	2			4			30			31
		653	4						32			25
		654	4						4			23
		655	3						12			21
		656	6						14			17
		657	3						23			18
		658	3						12			19
		659	6						19			33
		660	1						22			30
		661	6						12			23
		662	8						10			23
		663	4						19			22
		664	15						11			18
		665	6						18			19
		666	12						22			16
		667	6						28			19
		668	3						11			29
		669	4						15			26
		670	2						17
		671	6						27
		672	10						12
		673	4
		674	7
		675	3
		676	7
		677	8
		678	12
		679	7
		680	2
		681	6
		682	4
		683	5
		684	6
		685	8
		686	3
		687	6
		688	7
		689	9
		690	4
		691	4
		692	6
		693	8
		694	8
		695	11
		696	8
		697	4
		698	5
		699	8
		700	4
		701	5
		702	2
