# Supplementary material for: Human PC4 supports telomere stability and viability in cells utilizing the alternative lengthening of telomeres mechanism
Source: EMBO Rep. 2024 Oct 28;25(12):5294–315. doi: 10.1038/s44319-024-00295-3 (PMC11624207; doi:10.1038/s44319-024-00295-3)
Supplement: Supplementary file 3 — Source data Fig. 2 [file 44319_2024_295_MOESM3_ESM.zip › Figure 2/2D/BlotQuantification-C-circles.xlsx]

## Sheet: Sheet1
				Experiment 1			Experiment 2			Experiment 3
			Sample	Mean Intensity	Mean Intensity-background	Normalization to siCt	Mean Intensity	Mean Intensity-background	Normalization to siCt	Mean Intensity	Mean Intensity-background	Normalization to siCt
		Phi29+	U2OS siCt	1838.99	1540.53	1	719.629	486.734	1	2712.97	2427.48	1
			U2OS siPc1	2780.62	2482.16	1.61124	1201.61	968.717	1.99024	6758.62	6473.13	2.6666
			U2OS siPc2	3636.12	3337.66	2.16657	1016.88	783.985	1.61071	3708.46	3422.97	1.41009
			Background	298.46			232.895			285.489
				Experiment 1			Experiment 2			Experiment 3
			Sample	Mean Intensity	Mean Intensity-background	Normalization to siCt	Mean Intensity	Mean Intensity-background	Normalization to siCt	Mean Intensity	Mean Intensity-background	(Phi29+)/(Phi29-)	Normalization to siCt
		Phi29+	Saos2 siCt	2230.59	1932.13	1	6158.56	5925.67	1	15836.8	15611	145.043	1
			Saos2 siPc1	7472.56	7174.1	3.71304	11761.1	11528.2	1.94547	13917.7	13691.9	236.157	1.62819
			Saos2 siPc2	6938.57	6640.11	3.43667	8825.74	8592.85	1.45011	9248.97	9023.18	263.751	1.81843
		Phi29-	Saos2 siCt							333.424	107.63
			Saos2 siPc1							283.772	57.978	Note: In this experiment Phi29+ signal was normalized against the Phi29- because the Phi29- signal was visible.
			Saos2 siPc2							260.005	34.211
			Background	298.46			232.895			225.794
				Experiment 1			Experiment 2			Experiment 3
			Sample	Mean Intensity	Mean Intensity-background	Normalization to siCt	Mean Intensity	Mean Intensity-background	Normalization to siCt	Mean Intensity	Mean Intensity-background	Normalization to siCt
		Phi29+	GM847 siCt	1073.09	774.627	1	1327.21	1094.32	1	2345.99	2060.5	1
			GM847 siPc1	1643.55	1345.09	1.73644	2369.56	2136.67	1.95252	3242.99	2957.51	1.43533
			GM847 siPc2	1196.33	897.871	1.1591	2234.61	2001.72	1.8292	2403.23	2117.74	1.02778
			Background	298.46			232.895			285.489
				Experiment 1			Experiment 2			Experiment 3
			Sample	Mean Intensity	Mean Intensity-background	Normalization to siCt	Mean Intensity	Mean Intensity-background	Normalization to siCt	Mean Intensity	Mean Intensity-background	Normalization to siCt
		Phi29+	CAL72 siCt	2779.76	2481.3	1	2909.21	2676.32	1	3429.12	3143.63	1
			CAL72 siPc1	4864.23	4565.77	1.84007	5047.3	4814.41	1.79889	5241.9	4956.42	1.57665
			CAL72 siPc2	10970.1	10671.6	4.30082	7133.56	6900.67	2.57842	10300.8	10015.3	3.1859
			Background	298.46			232.895			285.489
				Experiment 1			Experiment 2			Experiment 3
			Sample	Mean Intensity	Mean Intensity-background	Normalization to siCt	Mean Intensity	Mean Intensity-background	Normalization to siCt	Mean Intensity	Mean Intensity-background	Normalization to siCt
		Phi29+	VA13 siCt	406.535	108.075	1	460.106	227.211	1	438.94	153.451	1
			VA13 siPc1	605.148	306.688	2.83773	618.943	386.048	1.69907	755.78	470.291	3.06476
			VA13 siPc2	428.891	130.431	1.20686	534.373	301.478	1.32686	741.301	455.812	2.97041
			Background	298.46			232.895			285.489
				Experiment 1			Experiment 2			Experiment 3
			Sample	Mean Intensity			Mean Intensity			Mean Intensity
		Phi29+	HOS siCt	ND			ND			ND
			HOS siPc1	ND			ND			ND
			HOS siPc2	ND			ND			ND
				Experiment 1			Experiment 2			Experiment 3
			Sample	Mean Intensity			Mean Intensity			Mean Intensity
		Phi29+	HeLa siCt	ND			ND			ND
			HeLa siPc1	ND			ND			ND
			HeLa siPc2	ND			ND			ND
				ND - Not detected
