# Supplementary material for: Human PC4 supports telomere stability and viability in cells utilizing the alternative lengthening of telomeres mechanism
Source: EMBO Rep. 2024 Oct 28;25(12):5294–315. doi: 10.1038/s44319-024-00295-3 (PMC11624207; doi:10.1038/s44319-024-00295-3)
Supplement: Supplementary file 3 — Source data Fig. 2 [file 44319_2024_295_MOESM3_ESM.zip › Figure 2/2B/ImageQuantification-TelomereFragility.xlsx]

## Sheet: U2OS
		U2OS
		siCt			siPc1			siPc2
	# of metaphases	# of chromosomes	# fragile telomeres	% of fragile telomeres per chromatid end	# of chromosomes	# fragile telomeres	% of fragile telomeres per chromatid end	# of chromosomes	# fragile telomeres	% of fragile telomeres per chromatid end
	1	73	59	20.2055	48	55	28.6458	38	47	30.9211
	2	62	30	12.0968	49	34	17.3469	32	40	31.25
	3	55	22	10	42	18	10.7143	34	30	22.0588
	4	76	22	7.23684	55	50	22.7273	45	35	19.4444
	5	55	31	14.0909	77	98	31.8182	52	51	24.5192
	6	54	15	6.94444	58	35	15.0862	36	41	28.4722
	7	69	16	5.7971	62	58	23.3871	46	47	25.5435
	8	52	35	16.8269	65	50	19.2308	44	47	26.7045
	9	59	27	11.4407	48	62	32.2917	32	44	34.375
	10	40	27	16.875	56	54	24.1071	52	54	25.9615
	11	59	33	13.9831	56	49	21.875	39	45	28.8462
	12	61	45	18.4426	52	66	31.7308	39	41	26.2821
	13	67	29	10.8209	51	52	25.4902	60	83	34.5833
	14	70	21	7.5	67	57	21.2687	29	36	31.0345
	15	67	22	8.20896	47	57	30.3191	41	52	31.7073
	16	52	19	9.13462	54	45	20.8333	55	62	28.1818
	17	64	25	9.76562	44	58	32.9545	42	47	27.9762
	18	57	43	18.8596	50	59	29.5	51	53	25.9804
	19	66	19	7.19697	43	55	31.9767	54	63	29.1667
	20	41	18	10.9756	61	68	27.8689	50	77	38.5
	21	58	31	13.3621	58	50	21.5517	69	47	17.029
	22	64	48	18.75	68	70	25.7353	65	67	25.7692
	23	73	36	12.3288	69	51	18.4783	41	33	20.122
	24	68	82	30.1471	52	43	20.6731	65	30	11.5385
	25	72	33	11.4583	57	55	24.1228	57	39	17.1053
	26	68	39	14.3382	61	27	11.0656	56	47	20.9821
	27	71	46	16.1972	69	45	16.3043	64	41	16.0156
	28	63	28	11.1111	52	26	12.5	72	24	8.33333
	29	56	19	8.48214	49	29	14.7959	46	62	33.6957
	30	41	31	18.9024	69	47	17.029	56	37	16.5179
	31	60	35	14.5833	61	49	20.082	64	30	11.7188
	32	45	26	14.4444	72	60	20.8333	65	49	18.8462
	33	45	31	17.2222	50	42	21	68	49	18.0147
	34	49	48	24.4898	54	50	23.1481	68	55	20.2206
	35	69	34	12.3188	66	55	20.8333	61	17	6.96721
	36	66	9	3.40909	49	47	23.9796	53	26	12.2642
	37	61	9	3.68852	59	61	25.8475	54	45	20.8333
	38	59	45	19.0678	59	28	11.8644	57	37	16.2281
	39	35	13	9.28571	63	34	13.4921	61	61	25
	40	47	33	17.5532	57	27	11.8421	50	44	22
	41	71	48	16.9014	70	59	21.0714	67	49	18.2836
	42	59	53	22.4576	74	64	21.6216	70	57	20.3571
	43	69	52	18.8406	71	56	19.7183	58	62	26.7241
	44	75	42	14	64	55	21.4844	56	48	21.4286
	45	64	66	25.7812	71	48	16.9014	65	46	17.6923
	46	73	55	18.8356	64	55	21.4844	66	37	14.0152
	47	64	19	7.42188	63	60	23.8095	74	72	24.3243
	48	70	51	18.2143	66	59	22.3485	75	43	14.3333
	49	70	43	15.3571	69	63	22.8261	71	53	18.662
	50	69	46	16.6667	60	60	25	67	49	18.2836
	51	62	35	14.1129	53	51	24.0566	71	62	21.831
	52	72	50	17.3611	55	38	17.2727	65	45	17.3077
	53	68	22	8.08824	53	76	35.8491	55	69	31.3636
	54	50	30	15	64	48	18.75	63	58	23.0159
	55	75	47	15.6667	58	46	19.8276	56	29	12.9464
	56	72	53	18.4028	66	52	19.697	52	20	9.61538
	57	73	31	10.6164	67	81	30.2239	66	63	23.8636
	58	55	31	14.0909	57	53	23.2456	64	65	25.3906
	59	56	35	15.625	60	42	17.5	57	56	24.5614
	60	66	50	18.9394	52	49	23.5577	47	25	13.2979

## Sheet: HOS
		HOS
		siCt			siPc1			siPc2
	# of metaphases	# of chromosomes	# fragile telomeres	% of fragile telomeres per chromatid end	# of chromosomes	# fragile telomeres	% of fragile telomeres per chromatid end	# of chromosomes	# fragile telomeres	% of fragile telomeres per chromatid end
	1	39	7	4.48718	37	7	4.72973	49	10	5.10204
	2	49	7	3.57143	43	6	3.48837	45	3	1.66667
	3	46	3	1.63043	43	10	5.81395	52	6	2.88462
	4	43	8	4.65116	42	2	1.19048	48	1	0.520833
	5	48	9	4.6875	47	7	3.7234	46	5	2.71739
	6	49	7	3.57143	78	7	2.24359	49	19	9.69388
	7	43	5	2.90698	47	4	2.12766	49	10	5.10204
	8	48	11	5.72917	48	11	5.72917	49	4	2.04082
	9	50	7	3.5	50	4	2	43	5	2.90698
	10	48	1	0.520833	41	5	3.04878	50	5	2.5
	11	43	4	2.32558	38	9	5.92105	44	4	2.27273
	12	58	7	3.01724	41	5	3.04878	51	12	5.88235
	13	48	5	2.60417	42	4	2.38095	48	5	2.60417
	14	44	8	4.54545	50	4	2	49	8	4.08163
	15	48	4	2.08333	52	6	2.88462	54	3	1.38889
	16	49	7	3.57143	47	4	2.12766	51	7	3.43137
	17	44	7	3.97727	51	8	3.92157	62	8	3.22581
	18	45	15	8.33333	40	5	3.125	44	1	0.568182
	19	43	8	4.65116	50	18	9	45	2	1.11111
	20	42	7	4.16667	47	4	2.12766	46	5	2.71739
	21	52	7	3.36538	42	6	3.57143	45	6	3.33333
	22	48	8	4.16667	54	11	5.09259	46	5	2.71739
	23	48	7	3.64583	50	6	3	69	6	2.17391
	24	45	20	11.1111	62	20	8.06452	65	14	5.38462
	25	53	9	4.24528	61	18	7.37705	50	9	4.5
	26	47	11	5.85106	43	13	7.55814	53	10	4.71698
	27	45	5	2.77778	43	9	5.23256	71	4	1.40845
	28	46	15	8.15217	51	10	4.90196	48	9	4.6875
	29	52	3	1.44231	47	10	5.31915	55	8	3.63636
	30	50	7	3.5	46	8	4.34783	41	17	10.3659
	31	49	11	5.61224	52	10	4.80769	46	15	8.15217
	32	47	6	3.19149	45	4	2.22222	51	12	5.88235
	33	49	4	2.04082	38	6	3.94737	47	11	5.85106
	34	64	12	4.6875	55	10	4.54545	40	14	8.75
	35	51	3	1.47059	53	13	6.13208	49	8	4.08163
	36	46	9	4.8913	36	9	6.25	44	19	10.7955
	37	49	4	2.04082	46	18	9.78261	39	11	7.05128
	38	50	12	6	49	8	4.08163	41	9	5.4878
	39	48	19	9.89583	39	9	5.76923	64	10	3.90625
	40	49	13	6.63265	56	6	2.67857	75	4	1.33333
	41	49	15	7.65306	59	25	10.5932	50	4	2
	42	48	14	7.29167	50	11	5.5	46	11	5.97826
	43	37	5	3.37838	44	5	2.84091	45	5	2.77778
	44	50	15	7.5	49	6	3.06122	48	16	8.33333
	45	46	5	2.71739	60	20	8.33333	44	7	3.97727
	46	49	5	2.55102	53	10	4.71698	49	8	4.08163
	47	43	5	2.90698	47	10	5.31915	46	7	3.80435
	48	47	15	7.97872	46	13	7.06522	44	8	4.54545
	49	41	8	4.87805	49	5	2.55102	45	12	6.66667
	50	48	9	4.6875	49	10	5.10204	54	12	5.55556
	51	45	15	8.33333	46	9	4.8913	48	13	6.77083
	52	44	27	15.3409	50	7	3.5	33	9	6.81818
	53	49	19	9.69388	43	10	5.81395	58	9	3.87931
	54	46	11	5.97826	45	8	4.44444	46	11	5.97826
	55	47	5	2.65957	51	10	4.90196	46	10	5.43478
	56	46	2	1.08696	48	11	5.72917	47	11	5.85106
	57	47	9	4.78723	51	7	3.43137	52	8	3.84615
	58	44	3	1.70455	52	4	1.92308	49	12	6.12245
	59	46	17	9.23913	39	11	7.05128	50	5	2.5
	60	53	16	7.54717	48	6	3.125	48	12	6.25
