# Supplementary material for: Human PC4 supports telomere stability and viability in cells utilizing the alternative lengthening of telomeres mechanism
Source: EMBO Rep. 2024 Oct 28;25(12):5294–315. doi: 10.1038/s44319-024-00295-3 (PMC11624207; doi:10.1038/s44319-024-00295-3)
Supplement: Supplementary file 3 — Source data Fig. 2 [file 44319_2024_295_MOESM3_ESM.zip › Figure 2/2B/README.txt]

Images were exported from the microscope software as .czi files.


For telomere integrity (fragility) analysis:

Each .czi file was open with the Fiji program and the following steps were performed:

- Make composite
- Select image as RGB color
- Save image as .tif

To count the fragile telomeres, .tif images were open, converted into multichannel composite images, and the two color channels were adjusted to have the same brightness and contrast parameters in all of the images.
