# Supplementary material for: Human PC4 supports telomere stability and viability in cells utilizing the alternative lengthening of telomeres mechanism
Source: EMBO Rep. 2024 Oct 28;25(12):5294–315. doi: 10.1038/s44319-024-00295-3 (PMC11624207; doi:10.1038/s44319-024-00295-3)
Supplement: Supplementary file 4 — Source data Fig. 3 [file 44319_2024_295_MOESM4_ESM.zip]

Archive with 58 entries (54 files):
- Figure 3/
- __MACOSX/._Figure 3
- Figure 3/3B/
- __MACOSX/Figure 3/._3B
- Figure 3/3C/
- __MACOSX/Figure 3/._3C
- Figure 3/.DS_Store
- __MACOSX/Figure 3/._.DS_Store
- Figure 3/3A/
- __MACOSX/Figure 3/._3A
- Figure 3/3B/PC4+TRF2 image - U2OS siFM.tif
- __MACOSX/Figure 3/3B/._PC4+TRF2 image - U2OS siFM.tif
- Figure 3/3B/Thumbs.db
- __MACOSX/Figure 3/3B/._Thumbs.db
- Figure 3/3B/PC4+TRF2 image - representative nucleus - HOS siFM.tif
- __MACOSX/Figure 3/3B/._PC4+TRF2 image - representative nucleus - HOS siFM.tif
- Figure 3/3B/PC4+TRF2 image - representative nucleus - Saos2 siCt.tif
- __MACOSX/Figure 3/3B/._PC4+TRF2 image - representative nucleus - Saos2 siCt.tif
- Figure 3/3B/PC4+TRF2 image - HOS siCt.tif
- __MACOSX/Figure 3/3B/._PC4+TRF2 image - HOS siCt.tif
- Figure 3/3B/PC4+TRF2 image - representative nucleus - U2OS siFM.tif
- __MACOSX/Figure 3/3B/._PC4+TRF2 image - representative nucleus - U2OS siFM.tif
- Figure 3/3B/PC4+TRF2 image - HOS siFM.tif
- __MACOSX/Figure 3/3B/._PC4+TRF2 image - HOS siFM.tif
- Figure 3/3B/PC4+TRF2 image - representative nucleus - Saos2 siFM.tif
- __MACOSX/Figure 3/3B/._PC4+TRF2 image - representative nucleus - Saos2 siFM.tif
- Figure 3/3B/PC4+TRF2 image - representative nucleus - HOS siCt.tif
- __MACOSX/Figure 3/3B/._PC4+TRF2 image - representative nucleus - HOS siCt.tif
- Figure 3/3B/PC4+TRF2 image - U2OS siCt.tif
- __MACOSX/Figure 3/3B/._PC4+TRF2 image - U2OS siCt.tif
- Figure 3/3B/PC4+TRF2 image - representative nucleus - U2OS siCt.tif
- __MACOSX/Figure 3/3B/._PC4+TRF2 image - representative nucleus - U2OS siCt.tif
- Figure 3/3B/PC4+TRF2 image - HeLa siCt.tif
- __MACOSX/Figure 3/3B/._PC4+TRF2 image - HeLa siCt.tif
- Figure 3/3B/PC4+TRF2 image - Saos2 siFM.tif
- __MACOSX/Figure 3/3B/._PC4+TRF2 image - Saos2 siFM.tif
- Figure 3/3B/PC4+TRF2 image - representative nucleus - HeLa siCt.tif
- __MACOSX/Figure 3/3B/._PC4+TRF2 image - representative nucleus - HeLa siCt.tif
- Figure 3/3B/README.txt
- __MACOSX/Figure 3/3B/._README.txt
- Figure 3/3B/PC4+TRF2 image - Saos2 siCt.tif
- __MACOSX/Figure 3/3B/._PC4+TRF2 image - Saos2 siCt.tif
- Figure 3/3B/PC4+TRF2 image - HeLa siFM.tif
- __MACOSX/Figure 3/3B/._PC4+TRF2 image - HeLa siFM.tif
- Figure 3/3B/PC4+TRF2 image - representative nucleus - HeLa siFM.tif
- __MACOSX/Figure 3/3B/._PC4+TRF2 image - representative nucleus - HeLa siFM.tif
- Figure 3/3C/README.txt
- __MACOSX/Figure 3/3C/._README.txt
- Figure 3/3C/ImageQuantification-PC4+TRF2.xlsx
- __MACOSX/Figure 3/3C/._ImageQuantification-PC4+TRF2.xlsx
- Figure 3/3A/Thumbs.db
- __MACOSX/Figure 3/3A/._Thumbs.db
- Figure 3/3A/DotBlot-TeloDNA.tif
- __MACOSX/Figure 3/3A/._DotBlot-TeloDNA.tif
- Figure 3/3A/BlotQuantification-PC4ChIP.xlsx
- __MACOSX/Figure 3/3A/._BlotQuantification-PC4ChIP.xlsx
- Figure 3/3A/DotBlot-AluDNA.tif
- __MACOSX/Figure 3/3A/._DotBlot-AluDNA.tif
