# Supplementary material for: Human PC4 supports telomere stability and viability in cells utilizing the alternative lengthening of telomeres mechanism
Source: EMBO Rep. 2024 Oct 28;25(12):5294–315. doi: 10.1038/s44319-024-00295-3 (PMC11624207; doi:10.1038/s44319-024-00295-3)
Supplement: Supplementary file 4 — Source data Fig. 3 [file 44319_2024_295_MOESM4_ESM.zip › Figure 3/3C/ImageQuantification-PC4+TRF2.xlsx]

## Sheet: Sheet1
			# of colocalization events per nucleus
			U2OS		Saos2		HOS		HeLa					U2OS		Saos2		HOS		HeLa
		# Nuclei	siCt	siFM	siCt	siFM	siCt	siFM	siCt	siFM				siCt	siFM	siCt	siFM	siCt	siFM	siCt	siFM
		1	3	5	0	2	1	0	1	1		>=2 foci per nucleus (%)	experiment 1	15.69	51.49	4.67	31	9.62	14.43	0.99	4.85
		2	0	4	1	1	0	2	1	1			experiment 2	13.39	40.52	9.9	30.68	0	2.91	2.75	2.94
		3	0	2	1	2	0	1	2	1			experiment 3	10.58	38.61	1.94	33.66	1.8	0.94	3.33	3.39
		4	3	1	0	0	1	1	0	1
		5	1	11	1	5	1	0	0	1
		6	1	2	0	0	0	2	0	1
		7	0	3	0	0	0	1	0	1
		8	0	0	1	1	2	1	0	1
		9	0	3	0	0	1	0	0	1
		10	1	2	0	1	1	0	0	1
		11	1	3	0	1	1	1	0	1
		12	1	3	0	1	1	0	0	0
		13	0	1	0	1	1	1	0	0
		14	0	1	0	0	0	0	0	0
		15	1	1	1	1	0	2	0	0
		16	1	1	1	0	0	2	0	0
		17	1	2	1	1	0	1	0	0
		18	1	3	1	1	2	0	0	0
		19	1	4	0	1	0	0	0	0
		20	0	3	0	0	1	1	0	0
		21	3	1	0	0	1	0	0	0
		22	0	0	0	6	1	1	0	0
		23	1	0	0	0	1	1	0	0
		24	0	3	2	1	1	0	0	0
		25	1	0	1	3	1	2	0	0
		26	0	4	1	0	1	0	1	0
		27	5	2	0	3	1	2	1	0
		28	1	2	1	1	1	1	0	0
		29	2	1	1	3	0	2	0	0
		30	1	2	1	0	0	1	1	0
		31	2	3	1	2	0	2	1	0
		32	1	2	1	4	0	0	1	0
		33	2	1	1	0	0	1	1	1
		34	1	4	0	0	0	1	0	1
		35	2	1	1	2	0	0	0	1
		36	0	1	0	1	0	0	0	1
		37	1	3	1	3	0	1	0	2
		38	3	4	1	3	1	0	0	1
		39	0	0	2	0	1	2	0	1
		40	0	1	1	0	1	0	0	0
		41	1	2	0	3	1	0	0	0
		42	1	5	0	0	0	0	0	0
		43	0	0	0	1	0	1	0	0
		44	0	1	0	1	0	1	0	0
		45	0	3	0	3	0	0	1	0
		46	2	2	0	0	1	0	1	0
		47	1	2	0	0	0	2	1	0
		48	1	1	0	0	0	1	0	0
		49	0	2	0	1	1	1	0	0
		50	1	0	1	1	0	1	0	0
		51	1	3	0	4	1	2	0	0
		52	1	3	0	0	2	1	0	0
		53	0	1	0	3	2	0	0	0
		54	1	2	0	3	1	1	0	0
		55	1	1	0	1	1	1	0	0
		56	0	1	0	1	1	1	0	2
		57	0	0	1	0	0	0	0	2
		58	0	0	1	2	0	0	0	1
		59	1	3	1	0	0	1	1	0
		60	1	1	0	0	1	0	0	2
		61	1	1	1	1	0	1	0	1
		62	4	0	1	2	1	1	1	1
		63	0	2	0	6	1	0	1	0
		64	1	1	0	2	1	0	1	0
		65	1	1	1	3	1	1	0	0
		66	0	1	0	4	0	0	0	0
		67	0	2	1	4	1	0	0	0
		68	1	3	0	1	1	0	0	0
		69	2	4	0	1	0	1	0	0
		70	2	0	1	0	0	0	0	0
		71	1	2	0	3	1	0	0	0
		72	0	3	1	4	2	2	0	0
		73	2	1	1	0	1	0	0	0
		74	0	0	1	1	1	1	0	0
		75	0	1	0	0	1	1	0	2
		76	1	1	1	0	2	0	0	1
		77	1	2	0	0	1	2	0	1
		78	0	2	0	0	1	1	0	1
		79	0	1	1	4	2	0	1	1
		80	0	2	0	1	0	0	1	1
		81	1	1	1	0	0	1	0	1
		82	0	3	0	1	0	0	0	1
		83	0	2	2	0	0	1	0	1
		84	0	1	1	0	0	1	0	0
		85	1	1	1	1	2	0	0	0
		86	1	2	1	1	1	0	0	0
		87	0	3	3	2	2	1	0	0
		88	0	0	0	1	1	1	0	0
		89	0	3	1	6	1	0	0	0
		90	1	4	1	4	1	3	0	0
		91	1	0	1	2	1	0	0	0
		92	1	1	1	1	2	0	0	0
		93	0	1	1	0	1	0	0	1
		94	1	1	1	0	1	0	0	1
		95	0	0	1	0	1	0	0	1
		96	1	2	2	0	1	1	0	1
		97	1	1	1	0	0	1	0	1
		98	0	2	1	0	0	1	0	1
		99	1	1	0	0	0	1	0	1
		100	1	1	1	0	0	1	0	1
		101	2	3	0	3	0	1	0	1
		102	2	4	0	2	0	1	1	0
		103	1	1	0	1	0	1	1	0
		104	1	0	0	3	0	1	1	1
		105	1	3	0	1	1	2	1	1
		106	2	1	0	3	1	0	1	1
		107	1	1	0	1	1	0	1	1
		108	1	3	1	1	1	0	1	1
		109	2	1	1	1	1	0	1	1
		110	2	3	1	1	1	0	1	1
		111	1	5	1	0	1	0	1	1
		112	1	1	1	0	1	0	1	1
		113	1	1	1	0	0	0	1	0
		114	1	4	1	0	0	0	1	0
		115	1	3	0	0	0	0	0	0
		116	2	1	0	2	0	1	0	0
		117	1	0	0	1	0	1	0	0
		118	1	1	0	3	0	1	0	0
		119	0	3	0	1	0	1	0	0
		120	0	2	0	1	0	1	0	0
		121	0	1	0	1	0	1	0	0
		122	0	1	0	5	0	0	0	0
		123	0	0	0	3	0	0	2	0
		124	0	0	1	1	0	0	1	0
		125	0	0	1	0	0	0	2	0
		126	0	3	2	0	0	0	1	0
		127	0	1	1	0	0	0	1	1
		128	0	3	1	0	0	0	1	1
		129	2	1	1	1	1	0	1	1
		130	1	1	1	1	1	0	0	1
		131	1	3	1	1	1	0	0	1
		132	1	1	1	3	1	0	0	2
		133	1	1	1	1	1	0	0	1
		134	1	1	1	1	1	0	0	1
		135	2	0	0	1	0	1	0	1
		136	1	0	0	1	0	1	0	1
		137	1	0	0	0	0	1	0	0
		138	1	0	0	0	0	1	0	0
		139	1	0	0	0	0	1	0	0
		140	1	0	0	0	0	2	0	0
		141	1	3	0	2	0	2	0	0
		142	1	2	0	1	0	0	0	0
		143	1	2	0	1	0	0	1	0
		144	1	1	0	3	0	0	2	0
		145	0	2	0	4	0	0	1	0
		146	0	2	1	1	0	0	1	0
		147	0	2	1	2	0	0	1	0
		148	0	2	2	2	0	0	1	0
		149	0	2	1	1	0	0	1	0
		150	0	1	3	1	0	0	1	0
		151	0	1	1	2	0	0	0	0
		152	1	3	1	1	0	0	0	0
		153	1	2	1	1	1	0	0	0
		154	1	1	1	1	1	0	0	0
		155	1	1	0	0	1	0	0	0
		156	2	0	0	0	1	0	0	0
		157	1	0	0	0	1	0	0	1
		158	1	2	0	0	1	0	0	1
		159	2	1	0	1	0	1	0	1
		160	2	2	0	2	0	1	1	1
		161	1	1	0	3	0	1	1	1
		162	1	1	3	2	0	1	1	1
		163	1	2	2	2	0	1	1	1
		164	1	2	1	1	0	1	1	1
		165	1	1	1	4	0	0	0	1
		166	1	1	1	7	0	0	0	1
		167	1	2	2	1	0	0	0	1
		168	1	2	1	1	0	0	0	1
		169	1	1	1	0	0	0	0	1
		170	2	1	1	0	0	0	0	1
		171	1	4	1	0	0	0	0	1
		172	0	1	1	0	0	0	0	1
		173	0	4	1	7	0	0	0	0
		174	0	1	1	1	0	0	0	0
		175	0	1	0	1	1	0	0	0
		176	0	2	0	3	1	0	0	0
		177	0	0	0	1	1	0	0	0
		178	0	0	0	1	1	0	0	0
		179	0	1	0	0	1	0	1	0
		180	0	0	0	0	1	0	1	0
		181	0	0	1	3	1	1	1	0
		182	0	0	2	1	1	1	0	0
		183	0	1	1	1	0	1	0	0
		184	1	0	1	1	0	1	0	0
		185	1	2	1	4	0	1	0	0
		186	2	2	1	3	0	1	0	0
		187	1	2	0	3	0	1	0	0
		188	1	1	0	1	0	1	0	0
		189	2	1	0	2	0	0	0	1
		190	1	1	0	1	0	0	0	2
		191	1	1	0	2	0	0	0	1
		192	1	0	0	1	0	0	0	1
		193	2	2	2	1	0	0	0	1
		194	1	1	0	1	0	0	0	2
		195	2	2	1	0	0	0	0	1
		196	2	2	1	0	0	0	0	1
		197	1	7	2	0	1	0	1	1
		198	1	1	2	3	1	0	1	0
		199	1	1	0	4	1	0	1	0
		200	1	5	1	5	1	0	0	0
		201	1	0	0	1	1	1	0	0
		202	1	0	0	0	1	1	0	0
		203	1	2	0	0	1	1	0	0
		204	0	2	0	5	0	1	0	0
		205	0	3	0	1	0	1	0	0
		206	0	7	0	1	0	1	0	1
		207	0	1	0	2	0	1	0	2
		208	0	1	0	1	0	1	0	1
		209	0	2	1	0	0	1	0	2
		210	0	6	1	0	0	0	0	2
		211	0	1	1	3	0	0	1	1
		212	0	1	2	4	0	0	1	1
		213	0	1	1	2	0	0	1	1
		214	0	1	1	4	0	0	1	1
		215	1	1	1	1	0	0	1	1
		216	1	6	0	0	0	0	1	1
		217	1	4	1	0	0	0	2	0
		218	1	2	1	1	0	0	1	0
		219	1	2	1	1	1	0	1	0
		220	2	1	1	1	1	0	1	0
		221	1	2	1	1	1	0	0	0
		222	0	1	1	1	0	0	0	0
		223	0	2	1	5	1	0	0	0
		224	0	1	1	0	1	0	0	0
		225	0	1	0	0	0	0	0	0
		226	0	1	0	6	0	0	0	0
		227	0	0	1	2	0	0	0	0
		228	0	0	1	2	0	0	0	0
		229	0	0	1	1	0	0	0	0
		230	0	2	1	0	0	1	0	0
		231	0	2	1	0	0	1	0	0
		232	2	1	0	1	0	1	0	0
		233	1	1	0	7	0	1	0	0
		234	1	1	0	1	0	1	0	0
		235	1	2	0	1	0	2	0	0
		236	1	3	0	1	0	1	0	0
		237	1	4	0	0	0	1	0	1
		238	1	1	1	0	0	1	0	1
		239	2	1	0	4	0	0	0	1
		240	1	1	0	2	0	0	1	1
		241	2	1	0	2	0	0	1	1
		242	1	0	0	1	0	0	1	1
		243	1	0	1	1	0	0	2	1
		244	1	3	1	2	1	0	2	1
		245	1	3	1	1	1	0	1	1
		246	1	2	1	0	1	0	1	1
		247	1	1	1	3	0	0	1	1
		248	0	1	1	2	0	0	1	1
		249	0	1	0	2	0	0	1	1
		250	0	1	0	1	0	0	1	1
		251	0	0	0	0	0	0	1	1
		252	0	1	1	0	0	0	0	1
		253	0	2	1	0	0	1	0	0
		254	0	0	2	1	0	1	0	0
		255	2	1	1	1	0	1	0	0
		256	1	2	1	2	0	1	0	0
		257	1	2	0	3	0	1	0	0
		258	1	0	0	2	0	1	0	0
		259	1	1	0	1	0	1	0	0
		260	1	1	0	0	0	1	0	0
		261	1	1	0	0	0	0	0	0
		262	2	2	0	0	0	0	0	0
		263	0	1	1	0	0	0	0	0
		264	1	1	1	0	0	0	0	0
		265	0	1	0	0	0	0	0	0
		266	0	0	0	1	0	0	0	0
		267	0	1	0	2	2	0	0	0
		268	0	1	0	1	1	0	1	0
		269	0	4	0	2	1	0	1	1
		270	0	1	1	3	1	0	1	1
		271	0	1	1	1	2	0	1	2
		272	1	3	1	1	0	0	1	1
		273	2	0	0	1	0	0	1	1
		274	2	3	0	0	0	0	1	1
		275	1	2	0	0	0	0	1	1
		276	2	0	0	0	0	0	1	1
		277	1	1	0	5	0	0	1	1
		278	1	2	0	3	0	0	1	1
		279	1	1	0	1	0	1	1	1
		280	1	3	0	2	0	1	1	1
		281	1	2	1	0	0	1	1	1
		282	1	1	1	3	0	1	1	1
		283	0	1	1	1	0	1	1	1
		284	0	1	0	1	0	1	0	1
		285	0	0	0	1	0	1	0	1
		286	1	1	0	1	0	1	0	1
		287	1	0	0	0	0	1	0	1
		288	2	7	0	3	1	0	0	1
		289	1	5	0	1	1	0	0	0
		290	1	1	0		1	0	0	0
		291	1	2	1		1	0	0	0
		292	1	1	1		1	0	0	0
		293	0	2	0		1	0	0	0
		294	0	2	0		0	0	0	0
		295	0	1	0		0	0	0	0
		296	0	1	0		0	0	0	0
		297	0	1	0		0	0	0	0
		298	0	4	0		0	0	0	0
		299	0	1	0		0	0	0	1
		300	0	7	0		0	0	0	1
		301	0	0	1		0	0	0	1
		302	0	2	1		0	0	1	1
		303	0	2	1		0	0	1	1
		304	0	2	1		0	0	1	1
		305	1	1	0		0	0	1	1
		306	1	2	0		0	0	1	1
		307	1	4	0		0		1	1
		308	2	0	0		1		1	0
		309	1	2	0		1		1	0
		310	1	6	0		1		1	0
		311	0	2	0		1		1	0
		312	0	1			1		1	0
		313	0	0			1		1	0
		314	0	0			1		2	0
		315	0	1			0		0	0
		316	0	1			0		0	0
		317	0	2			0		0	0
		318	0	1			0		0	0
		319					0		0	0
		320					0		0	0
		321					0		0	0
		322					0		0	0
		323					0		0	0
		324					0		0
		325					0		0
		326					0		0
		327					0		0
		328					0		0
		329					0		0
		330							0
		331
		332
		333
		334
		335
		336
		337
		338
		339
		340
		341
		342
		343
		344
		345
		346
		347
		348
		349
		350
