# Supplementary material for: Human PC4 supports telomere stability and viability in cells utilizing the alternative lengthening of telomeres mechanism
Source: EMBO Rep. 2024 Oct 28;25(12):5294–315. doi: 10.1038/s44319-024-00295-3 (PMC11624207; doi:10.1038/s44319-024-00295-3)
Supplement: Supplementary file 4 — Source data Fig. 3 [file 44319_2024_295_MOESM4_ESM.zip › Figure 3/3A/BlotQuantification-PC4ChIP.xlsx]

## Sheet: Quantification Telo DNA
			Experiment 1						Experiment 2						Experiment 3
			1% input	1% input-background	beads	PC4 IP	PC4 IP-beads	IP/input	1% input	1% input-background	beads	PC4 IP	PC4 IP-beads	IP/input	1% input	1% input-background	beads	PC4 IP	PC4 IP-beads	IP/input
		U2OS	2991.86	2708.83	402.45	1321.2	918.752	0.678339	4419.27	4137.99	441.268	1013.4	732.119	0.353853	5389.82	5084.13	430.05	2959.45	2529.4	0.995018
		Saos2	1974.62	1691.58	365.967	587.629	221.662	0.262077	2759.18	2477.9	438.995	597.721	316.439	0.255409	2536.35	2230.66	393.21	1003.64	610.43	0.547309
		CAL72	2559.78	2276.74	382.666	961.747	579.081	0.508693	3032.94	2751.66	385.12	742.759	461.477	0.335417	3526.86	3221.17	427.27	1332.23	904.96	0.561883
		GM847	3783.45	3500.42	342.914	1301.15	958.234	0.547497	4370.41	4089.13	665.249	2449.5	2168.22	1.06048	4084.05	3778.36	444.12	2608.37	2164.25	1.1456
		VA13	2849.22	2566.18	407.77	1156.92	749.146	0.58386	3338.34	3057.05	448.273	930.521	649.239	0.424748	3881.28	3575.59	451.88	2949.58	2497.7	1.39708
		HOS	1067.56	784.521	312.06	510.905	198.845	0.506921	1048.18	766.903	281.282	385.949	104.667	0.27296	1051.69	746	369.66	783.37	413.71	1.10914
		HeLa	1717.69	1434.65	320.346	775.351	455.005	0.634307	1752.06	1470.78	327.146	724.593	443.311	0.602824	1370.14	1064.45	360.41	1319.42	959.01	1.80189
		Background	283.034	0					281.282	0					305.69	0

## Sheet: Quantification Alu DNA
			Experiment 1						Experiment 2						Experiment 3
			1% input	1% input-background	beads	PC4 IP	PC4 IP-beads	IP/input	1% input	1% input-background	beads	PC4 IP	PC4 IP-beads	IP/input	1% input	1% input-background	beads	PC4 IP	PC4 IP-beads	IP/input
		U2OS	3481.51	3067.51	692.409	1474.82	782.41	0.510127	4094.26	3591.15	591.218	1015.59	512.48	0.285413	4931.03	4586.88	532.23	3187.94	2655.71	1.15796
		Saos2	3816.59	3402.59	679.812	796.228	116.416	0.068428	4644.19	4141.08	583.798	814.017	310.907	0.150158	4526.03	4181.88	555.42	1343.37	787.95	0.37684
		CAL72	4226.4	3812.4	665.464	1217.93	552.469	0.289827	3956.86	3453.74	516.524	859.262	356.152	0.206241	5116.58	4772.43	674.72	2133.53	1458.81	0.611349
		GM847	4024.09	3610.09	617.149	1301.84	684.693	0.379322	3922.24	3419.13	760.061	2591.66	2088.55	1.22169	3853.64	3509.49	553.71	2247.55	1693.84	0.965291
		VA13	3753.51	3339.51	663.036	1639.51	976.469	0.584797	3690.34	3187.23	596.386	1142.34	639.226	0.401116	4277.93	3933.78	644.4	3499.58	2855.18	1.45162
		HOS	3834.08	3420.08	606.94	1497	890.06	0.520491	3298.95	2795.84	680.556	831.486	328.376	0.234904	3172.5	2828.35	640.39	2223.55	1583.16	1.11949
		HeLa	3865.47	3451.47	624.918	1726.98	1102.06	0.638604	3456.66	2953.55	536.524	1477.43	974.316	0.659759	2648.93	2304.78	542.41	2576.7	2034.29	1.76528
		Background	414	0					503.11	0					344.15	0
