# Supplementary material for: Human PC4 supports telomere stability and viability in cells utilizing the alternative lengthening of telomeres mechanism
Source: EMBO Rep. 2024 Oct 28;25(12):5294–315. doi: 10.1038/s44319-024-00295-3 (PMC11624207; doi:10.1038/s44319-024-00295-3)
Supplement: Supplementary file 5 — Source data Fig. 4 [file 44319_2024_295_MOESM5_ESM.zip]

Archive with 52 entries (47 files):
- Figure 4/
- __MACOSX/._Figure 4
- Figure 4/.DS_Store
- __MACOSX/Figure 4/._.DS_Store
- Figure 4/4B/
- __MACOSX/Figure 4/._4B
- Figure 4/4C/
- __MACOSX/Figure 4/._4C
- Figure 4/4D/
- __MACOSX/Figure 4/._4D
- Figure 4/4A/
- __MACOSX/Figure 4/._4A
- Figure 4/4B/NorthernBlot-ITS1.tif
- __MACOSX/Figure 4/4B/._NorthernBlot-ITS1.tif
- Figure 4/4B/NorthernBlot-TERRA.tif
- __MACOSX/Figure 4/4B/._NorthernBlot-TERRA.tif
- Figure 4/4B/NorthernBlotQuantification.xlsx
- __MACOSX/Figure 4/4B/._NorthernBlotQuantification.xlsx
- Figure 4/4B/NorthernBlot-18S.tif
- __MACOSX/Figure 4/4B/._NorthernBlot-18S.tif
- Figure 4/4C/Thumbs.db
- __MACOSX/Figure 4/4C/._Thumbs.db
- Figure 4/4C/NorthernBlot-TERRA.tif
- __MACOSX/Figure 4/4C/._NorthernBlot-TERRA.tif
- Figure 4/4C/NorthernBlot-BetaActin-U6.tif
- __MACOSX/Figure 4/4C/._NorthernBlot-BetaActin-U6.tif
- Figure 4/4D/Thumbs.db
- __MACOSX/Figure 4/4D/._Thumbs.db
- Figure 4/4D/RNA FISH image - U2OS siPc1.tif
- __MACOSX/Figure 4/4D/._RNA FISH image - U2OS siPc1.tif
- Figure 4/4D/RNA FISH image - U2OS siCtr.tif
- __MACOSX/Figure 4/4D/._RNA FISH image - U2OS siCtr.tif
- Figure 4/4D/RNA FISH image - U2OS siPc2.tif
- __MACOSX/Figure 4/4D/._RNA FISH image - U2OS siPc2.tif
- Figure 4/4D/RNA FISH image - representative nuclei - U2OS siPc1.tif
- __MACOSX/Figure 4/4D/._RNA FISH image - representative nuclei - U2OS siPc1.tif
- Figure 4/4D/RNA FISH image - representative nuclei - U2OS siCtr.tif
- __MACOSX/Figure 4/4D/._RNA FISH image - representative nuclei - U2OS siCtr.tif
- Figure 4/4D/RNA FISH image - representative nuclei - U2OS siPc2.tif
- __MACOSX/Figure 4/4D/._RNA FISH image - representative nuclei - U2OS siPc2.tif
- Figure 4/4D/README.txt
- __MACOSX/Figure 4/4D/._README.txt
- Figure 4/4D/ImageQuantification-TERRA_FISH.xlsx
- __MACOSX/Figure 4/4D/._ImageQuantification-TERRA_FISH.xlsx
- Figure 4/4A/Thumbs.db
- __MACOSX/Figure 4/4A/._Thumbs.db
- Figure 4/4A/DotBlot-18S.tif
- __MACOSX/Figure 4/4A/._DotBlot-18S.tif
- Figure 4/4A/BlotQuantification-TERRA.xlsx
- __MACOSX/Figure 4/4A/._BlotQuantification-TERRA.xlsx
- Figure 4/4A/DotBlot-TERRA.tif
- __MACOSX/Figure 4/4A/._DotBlot-TERRA.tif
