# Supplementary material for: Human PC4 supports telomere stability and viability in cells utilizing the alternative lengthening of telomeres mechanism
Source: EMBO Rep. 2024 Oct 28;25(12):5294–315. doi: 10.1038/s44319-024-00295-3 (PMC11624207; doi:10.1038/s44319-024-00295-3)
Supplement: Supplementary file 5 — Source data Fig. 4 [file 44319_2024_295_MOESM5_ESM.zip › Figure 4/4B/NorthernBlotQuantification.xlsx]

## Sheet: Quantification NB
				Experiment 1				Experiment 2				Experiment 3				Experiment 4
			ActD(h)	Telo2	18S	Telo2/18S	Telo2/18S norm0h	Telo2	18S	Telo2/18S	Telo2/18S norm0h	Telo2	18S	Telo2/18S	Telo2/18S norm0h	Telo2	18S	Telo2/18S	Telo2/18S norm0h
	U2OS	siCtr	0	313728	51004.4	6.15101	1	288133	55408.4	5.20017	1	299179	56440.4	5.3008	1	230135	41921.3	5.48969	1
			2	298860	53860.9	5.54873	0.902085	237281	47207.7	5.02632	0.966569	269947	60976.8	4.42704	0.835164	212640	42818.3	4.9661	0.904624
			4	256279	51546.1	4.97184	0.808297	273661	54074.7	5.06078	0.973196	315522	64450.6	4.89556	0.92355	207614	47502.3	4.37061	0.796149
			6	238461	55167	4.32253	0.702735	220968	57806.2	3.82257	0.735085	316332	63720.8	4.96434	0.936526	177280	41751	4.24613	0.773474
			8	187993	48098.4	3.90852	0.635428	228923	57222.5	4.00057	0.769316	283048	67364.4	4.20174	0.79266	206999	48709.1	4.24969	0.774122
			10	148469	34139.5	4.34888	0.70702	247868	62242.4	3.9823	0.765801	257391	68841.8	3.73888	0.705341	177712	52033.1	3.41536	0.622142
		siPC1	0	297239	27913	10.6488	1	261302	54781.4	4.76991	1	219139	41756.5	5.24803	1	202630	43708.5	4.63594	1
			2	217077	24358.1	8.9119	0.836896	235108	55765.9	4.21598	0.88387	187314	42668.5	4.38997	0.836499	242183	48672.9	4.97572	1.07329
			4	236066	40659.7	5.80589	0.545218	215711	50368.9	4.28263	0.897843	216850	47574.2	4.55815	0.868546	198498	53943.2	3.67975	0.793745
			6	219504	32528.3	6.74809	0.633698	218906	53745.3	4.07303	0.853901	136223	39330.2	3.46356	0.659974	193866	57322.2	3.38204	0.729526
			8	239752	33286.7	7.20264	0.676383	228954	56901.3	4.02371	0.843562	181462	47753.4	3.79997	0.724076	110833	42415.9	2.613	0.563639
			10	177407	28018.1	6.33187	0.594611	172699	47914.4	3.60432	0.755636	132795	43926.9	3.02309	0.576043	116828	42802.7	2.72946	0.58876
