# Supplementary material for: Human PC4 supports telomere stability and viability in cells utilizing the alternative lengthening of telomeres mechanism
Source: EMBO Rep. 2024 Oct 28;25(12):5294–315. doi: 10.1038/s44319-024-00295-3 (PMC11624207; doi:10.1038/s44319-024-00295-3)
Supplement: Supplementary file 5 — Source data Fig. 4 [file 44319_2024_295_MOESM5_ESM.zip › Figure 4/4D/ImageQuantification-TERRA_FISH.xlsx]

## Sheet: Intensity
			TERRA intensity/nucleus (a.u.)
			U2OS
		# Nuclei	siCtr	siPc1	siPc2
		1	54205	74941	7199.71
		2	7829.39	11896	7899.82
		3	18774.5	14329.8	5015.34
		4	50268.5	1184.59	11494.8
		5	4439.46	36591.1	21430.2
		6	16204.5	21219.4	10692.2
		7	24793.5	3802.84	1870.52
		8	3092.27	15405.8	1339.16
		9	60508.5	5501.93	2336.62
		10	28326.7	39269.4	2663.6
		11	29144.5	54815.1	9542.11
		12	7935.57	9105.28	2467.62
		13	4644.98	54648.2	20626.5
		14	3892.69	10868.1	24399.3
		15	21026	32370.5	8741.17
		16	12447.1	63713.3	27151.7
		17	35717.2	24477.8	41282.6
		18	9242.97	2331.75	75933.1
		19	26676.1	4280.36	2859.46
		20	10203.5	50283.4	1133.84
		21	13992.7	15890.5	3077.2
		22	14800.9	2872.7	40882.3
		23	15944.1	4300.51	50154.2
		24	17502.4	8035.82	43372.6
		25	10328.4	20830.7	3316.51
		26	17573	3500.8	6565.3
		27	2669.55	3133.24	963.022
		28	41005.9	2051.3	18303.4
		29	11425.2	7153.57	4709.44
		30	45647.4	28106.4	5797.72
		31	23647.9	2555.66	10699.3
		32	8760.56	7053.55	21492.5
		33	29580.8	2545.16	23964.3
		34	8074.76	2097.96	2152.65
		35	53726.1	9292.44	3487.45
		36	28146.3	33252.2	7988.22
		37	43494.9	3750.94	13695.1
		38	0	78357	21095.6
		39	28321.7	25681.5	13626.5
		40	8409.3	32136.3	1026.69
		41	12845.6	27211.2	28807.2
		42	5557.05	4484.17	16827.4
		43	16917.4	3124.1	14811
		44	6098.35	36268.7	27962.6
		45	14694.7	3527.75	17338.4
		46	7146.85	28177.4	664.91
		47	6256.44	2529.62	14797.7
		48	28343.8	2139.76	23151.1
		49	22732.3	17504.5	5640.76
		50	45056.9	8163.99	2035.81
		51	4159.24	2648.62	69784.8
		52	36067.8	7575.85	4359.03
		53	16065.1	16598.7	30251.9
		54	11394.5	9984.23	39110
		55	97312.4	4596.56	21592.1
		56	356.594	49722.5	20384.7
		57	31029.3	1862.55	36355.3
		58	0	3561.59	5432.92
		59	3550.89	2643.06	47577.4
		60	18224.8	30947.6	4953.4
		61	37423.4	42958.1	11926.6
		62	0	38929.9	18420.2
		63	4429.73	43014.9	2141.73
		64	14926.6	28208.7	9738.36
		65	15703.8	49477.7	20073.5
		66	10238.1	12132.4	2141.18
		67	0	1860	20083.2
		68	4805.72	27970.9	7686.35
		69	19139.3	25492.2	2633.66
		70	5371.06	35298.2	2071.22
		71	4345.1	46044.8	2237.89
		72	10436.8	33083.8	824.995
		73	7334.61	6875.34	13184.4
		74	20652.3	46937.4	9293.4
		75	3246.17	4605.28	962.239
		76	4090.23	79198.8	7470.3
		77	54259.3	49093.8	36847.3
		78	25108.1	57242.6	6402.75
		79	5605.52	0	9270.66
		80	30423.7	26760.9	656.05
		81	4454.39	3739.42	6617.61
		82	3933.44	2790.42	8709.33
		83	10265.7	1381.51	6475.37
		84	1225.5	6285.95	16488.1
		85	29974.4	3409.31	10788.1
		86	5578.45	3704.14	22643.9
		87	10433.7	10521.1	1232.44
		88	36020	763.961	0
		89	15594.9	14030.7	23941
		90	56776.9	68157.9	40650
		91	17868.8	5470.51	17743.5
		92	5522.71	1141.68	36341.9
		93	656.481	7715.04	12139.1
		94	27514.8	2668.39	12378.3
		95	64712.1	0	7024.59
		96	20677.2	2002.77	17769.5
		97	6896.07	1544.37	38577.7
		98	9646.18	460.225	30530.2
		99	6654.49	0	47605.7
		100	21309.8	12382.2	9848.4
		101	9234.47	14754.8	34273.8
		102	23394.8	6136.48	62399.2
		103	10703.9	0	6019.43
		104	15269.4	2414.09	7897.11
		105	10376.2	17305.1	47266.1
		106	7937.24	9307.43	23995.1
		107	15779.5	506.459	8073.61
		108	26290.9	774.237	18540.1
		109	16859.2	4961.01	8139.17
		110	16713.6	1457.15	7654.61
		111	10782.8	1215.74	17530
		112	14822.3	17985.7	20232.7
		113	27943.4	25250.9	11619.4
		114	83105.8	9141.43	7427.91
		115	17678.4	0	35073.5
		116	69353.5	22594.9	10508.8
		117	98489.5	20894.1	56926.8
		118	1366.86	4646.55	8844.52
		119	46039.3	44599.9	20164.7
		120	21402.6	1339.22	20757.9
		121	91110.9	32416.7	32628.1
		122	3643.62	18981.9	10626.6
		123	7731.03	42817.3	7369
		124	2709.79	10489	14526.4
		125	4301.78	5191.08	43571.8
		126	42331.7	2007.89	5249.41
		127	41283.2	8828.58	63381.9
		128	9030.39	13135.5	29662.6
		129	1761.97	4798.54	79562.1
		130	3121.36	3357.13	9448.76
		131	35901.8	9078	7332.57
		132	11436	8720.09	10369.2
		133	6058.3	37168.8	4230.39
		134	52049.6	1365.09	3678.85
		135	8003.42	26291.8	3901.81
		136	12491.3	18365.6	7062.05
		137	7705.65	1046.66	10822.4
		138	8461.51	30306.8	7447.21
		139	6305.75	31513.4	6545.02
		140	3686.72	1299.81	8141.1
		141	8408.97	8112.7	6086.57
		142	6249.91	14832.2	3180.18
		143	4723.94	1588.58	38010.9
		144	3886.59	10352.6	16743.8
		145	3962.05	6810.19	5104.96
		146	8929.61	2009.35	66888.4
		147	22077.2	1454.84	34502.8
		148	15917.3	10264.2	9235.27
		149	11411.3	30711.7	3275.67
		150	31332.8	23074.3	37501.6
		151	9517.57	66018.1	3006.6
		152	16491.9	8334.31	31263.2
		153	32487.9	6767.75	34305.1
		154	16099.2	23876.3	30533.1
		155	3597.61	26905.3	8631.81
		156	30085	15616.7	6054.69
		157	6633.48	83619.3	41519
		158	33527.1	64928.2	14882.2
		159	10261.1	24835.3	10876.3
		160	22382.9	10978.5	9904.24
		161	22368.5	87132.2	15076.9
		162	13161.5	78719.3	3585.2
		163	19856.9	11312.4	11254.3
		164	11325	8430.79	6142.28
		165	26506.7	15795.6	3897.54
		166	8135.63	28320.1	17297.1
		167	12999.3	17446.7	21841.9
		168	8730.15	13345.4	18484.2
		169	29673	25854.8	4483.52
		170	9052.26	23461.3	6272.19
		171	14297.6	18748.7	21316.3
		172	12689.9	7643.12	33642.4
		173	8875.79	41709.2	12010.2
		174	58998.3	9533.6	21418.6
		175	10175.8	16901.7	26553.9
		176	34149.1	19255.9	48701.8
		177	45359.6	21152.3	25433
		178	19748.5	32186.9	7124.65
		179	52777.8	8434.29	10377.6
		180	10869.2	85280.5	3406.95
		181	8451.61	63807.3	31597.8
		182	15853.7	33634.8	29939.6
		183	61644.4	4749.88	6319.08
		184	6344.79	11071.5	10609
		185	6476.39	13164.8	8437.24
		186	29207.9	57875.8	13155.9
		187	19598.7	8064.6	6984.28
		188	33354.9	25205.3	14762.7
		189	4364.02	23442.9	31704.6
		190	7535.09	5457.3	13356.9
		191	16679.7	57848.8	1958.73
		192	21903.7	4263.47	37173.8
		193	4176.12	6008.39	6926.26
		194	8612.25	6934.1	54586.5
		195	1966.55	5286.19	30814.6
		196	71771.3	12693.6	10940.9
		197	8072.47	11066.1	25182.9
		198	26774.9	6933.87	21861.9
		199	10255	106846	64276
		200	50763.9	60864.2	3025.23
		201	25105.3	70755	4720.15
		202	27502.2	101100	3029.73
		203	18740.6	40963.1	42181.1
		204	8231.09	17916.1	25526.4
		205	11631.3	3169.29	16711.5
		206	24758.3	50407.1	1921.33
		207	54709.9	48818.1	3843.1
		208	14667.4	27320.4	5798.66
		209	7749.51	57310.6	14316
		210	14748.5	2849.84	8741.02
		211	18751.8	8148.7	17560.5
		212	49720.1	37835.4	40213.2
		213	30480.7	11217.1	14463.4
		214	47583.7	6131.58	30836.4
		215	7701.08	7115.87	6843.27
		216	93790.5	19849.3	29963.7
		217	4815.6	3779.35	14592.5
		218	81231.9	8364.84	15406.6
		219	65808.2	45687.8	27695.2
		220	4949.82	13460.5	22321.5
		221	3947.13	100211	28908.2
		222	9606.8	10288.1	58873.9
		223	7733.63	2951.33	21366
		224	10024.8	9121.5	21840.8
		225	38023.4	3870.05	30130.1
		226	6802.61	4836.62	13581.7
		227	5188.14	19062.3	33066.6
		228	23267.3	13477.5	40040.1
		229	11874.1	20204.6	21582.2
		230	7483.68	14789.7	46000.1
		231	9078.25	18958.2	21274.3
		232	8951.24	28118.4	7932.82
		233	4342.86	10992.5	24626.3
		234	8435.58	12957.2	21925.3
		235	8006.36	37503.2	17723.9
		236	23264.4	31172.5	28868
		237	11395	9426.81	13104.4
		238	19698.8	54186.9	5106.07
		239	1139.64	16328.8	7349.67
		240	2298.81	50084.5	23057.5
		241	16322.9	8868.66	52374.2
		242	81596.9	9721.2	12572.9
		243	13249.8	14560.2	4028.27
		244	33625.4	15392.2	20837
		245	11311	16733.7	17147.4
		246	17318	22841.9	3222.93
		247	13584.6	3955.73	14470.3
		248	12714.6	10822.4	10685.4
		249	17428.6	5612.73	23959.2
		250	5453.6	6705.81	8754.89
		251	12527.7	9748.74	2639.11
		252	6932.39	8812.34	10002.8
		253	9426.46	32515.1	11320.7
		254	3262.83	4530.31	8747.17
		255	15068.5	9496.87	39796.5
		256	28882.9	11444.3	18268.5
		257	1797.65	23675.1	8789.03
		258	7726.22	8160.54	32780.5
		259	10805.5	30454.9	29844
		260	2482.85	8097.19	30396.4
		261	2542.91	50974.1	23298.8
		262	28520.8	38819.5	10937.2
		263	3798.41	7408.99	20095.4
		264	10398.1	8498.66	2841.13
		265	19951.6	7897.3	3399.61
		266	23073.4	9889.9	3296.23
		267	9576.76	8709.76	22006.6
		268	8785.56	58846.9	7047.27
		269	20361	4006.89	8893.25
		270	18065.2	5098.25	45704.2
		271	8874.03	63876.4	15746.3
		272	18270.9	35166.5	4780.34
		273	14499.3	29982.4	60590.1
		274	7154.15	1987.37	29407.1
		275	33316.4	4504.79	11254.1
		276	17624.9	12426	31005.4
		277	33296.7	1230.04	3753.17
		278	15013.5	3467.85	9575.38
		279	49670.2	734.588	33673
		280	31579.8	47095.9	5683.15
		281	9667.19	7155.19	37031.5
		282	50000	3434.74	33781.1
		283	6699.37	6529.9	2115.25
		284	32728.9	5633.35	21782.9
		285	24802.7	1267.14	5567.82
		286	4028.09	4077.18	1637.01
		287	8122.15	2809.03	18162.3
		288	11054.8	18550.4	24399.6
		289	5085.28	955.587	48516.8
		290	10874.3	40210.5	11333.3
		291	3894.29	43281.4	10828.3
		292	4177.81	10030	4386.1
		293	17233.4	34366	44123
		294	40967	4570.21	5932.72
		295	28609.8	99362.9	8681
		296	4756.4	4677.35	47093
		297	9783.46	4791.88	15257.3
		298	24219.6	4710.18	4476.35
		299	6100.21	3287.92	3519.26
		300	23946.8	3932.93	765.155
		301	14533	4589.58	41017.2
		302	9732.89	4046.44	19620.2
		303	9603.69	6141.18	4692.51
		304	17273.5	3401.83	13740.8
		305	6384.69	31271.3	3823.18
		306	12205.9	5556.5	2987.5
		307	9971.98	20698.7	31120.5
		308	4363.3	4886.83	9711.39
		309	19769.5	112939	16387.1
		310	5981.22	6890.72	8213.15
		311	5986.61	15401.5	24362.9
		312	5079.7	20185.5	7943.56
		313	19232.7	17468.9	93184.3
		314	13039	15649.2	13093.8
		315	5634.69	15423.7	47997.8
		316	6740	33878.1	10861.6
		317	8676.71	25989.5	1693.13
		318	5140.19	10553.6	2426.19
		319	15792.7	24402	27615.1
		320	4652.34	32791.4	9179.83
		321	11776.4	8746.25	11922.7
		322	6546.2	3717.56	27533.5
		323	14972.1	10998.9	47758.3
		324	4313.53	13564.9	17662.4
		325	10672	8087.09	3887.21
		326	37664.5	18674.4	48743.9
		327	6694.22	38765.5	4483.49
		328	6579.66	11035.1	11421.2
		329	8798.53	5296.28	26535.5
		330	12754.8	44769.3	15294.7
		331	16202.7	14377.9	32071.7
		332	14733.5	61646.8	6796.69
		333	8942.65	41751.6	4015.58
		334	15480.5	26642.1	4605.1
		335	13354	1707.95	16296.5
		336	27568.6	9871.01	11503.3
		337	8357.02	45745.1	11796.8
		338	18703.4	4936.61	12376.5
		339	8809.27	4317.43	35836.8
		340	8356.89	19078.1	59452.5
		341	6477.08	17477.1	4341.23
		342	13523.3	2445.92	1681.69
		343	5032.63	19130.8	10641.8
		344	14490.7	39979.5	5776.64
		345	14586.7	4542.64	13766.2
		346	4167.41	26954.2	10816.3
		347	37257.9	8639.22	25948.1
		348	2902.62	2905.23	5181.84
		349	17239.7	4967.74	10617.7
		350	39316.5	4463.36	12825.7
		351	12762.3	3515.98	32687.1
		352	6973.46	9060.76	18659.7
		353	4024.03	7792.99	21607
		354	3131.79	8127.86	4818.06
		355	4996.69	8447.65	18982.1
		356	9880.55	6300.11	2567.23
		357	7527.9	7656.46	11303.9
		358	8118.14	21660	7120.6
		359	25832.6	18096.1	2766.26
		360	24732.8	11236.5	19074.2
		361	16695.1	7645.72	4546.81
		362	9163.06	9572.68	40691.8
		363	11727.4	4036.68	8484.09
		364	7536.99	111656	6407.17
		365	10906.8	5687.38	5060.89
		366	7750.54	13085.5	15924.8
		367	6406.07	8213.33	5768.74
		368	12492.2	6866.9	4340.61
		369	9721.6	10434.4	6265.71
		370	42510.9	11690.6	39401.3
		371	21247.9	17956.8	5181.51
		372	29589.2	2816.71	38219
		373	9814.67	21100.8	17696.9
		374	3938.52	6003.13	78902.5
		375	10462.2	19176.9	13270.6
		376	11747.3	31532.4	15030.8
		377	9340.04	8925.83	39290.8
		378	13495.2	6305.15	3798.8
		379	64502.3	12351.4	5671.18
		380	6971.85	13599.1	37042.6
		381	22007.5	6106.37	6325
		382	17343.9	26422.9	3808.94
		383	2983.44	22001.5	14954.2
		384	11648.5	3235.68	5941.51
		385	51836.2	15261	54022.5
		386	5614.06	37987.2	8267.75
		387	7612.6	7665.62	2983.43
		388	19078	21072.2	7831.2
		389	7580.58	27516.6	21377
		390	8675.26	3130.15	5344.29
		391	6400.12	12733.7	4255.82
		392	9300.8	1897.37	12127.2
		393	9398.79	16363.3	9484
		394	11038.3	20893.4	3311.86
		395	11062	5367.16	6939.89
		396	10785.6	6371.87	12046.8
		397	16434	26688.4	4685.43
		398	9632.07	9333.77	12161.8
		399	13396.1	24018	22489.7
		400	32733.3	30254.8	1072.47
		401	8969	3655.5	21000.7
		402	49436.4	10130.3	16021.7
		403	14678.7	10218.8	4678.67
		404	28207.3	6269.29	24953.1
		405	50349.5	8748.04	696.406
		406	10657.8	18035.7	3605.18
		407	30053.3	49703.7	5661.15
		408	4511.93	14337.4	12053.8
		409	11573.5	14937	6302.79
		410	13297.8	58447.3	26006.9
		411	7469.51	43806	21117.2
		412	5887.24	16060.8	8998.36
		413	3985.42	2647.67	23189.8
		414	9256.38	39348.6	21559.5
		415	8283.05	5430.54	10836.1
		416	2130.92	22626.3	7505
		417	6920.26	2011.4	29109.6
		418	44722	17510.8	54435.1
		419	7345.93	4388.17	14041.3
		420	1748.87	9795.47	804.494
		421	19551.7	77350.5	22768.6
		422	17008	60447.9	41020.9
		423	12364.5	39304.1	9985.15
		424	15451.7	5494.7	5005.07
		425	6994.94	17175.1	14632.8
		426	19113.2	5697.92	18769.4
		427	11168.3	6070.37	45596.5
		428	3834.89	7968.53	7959.06
		429	7326.01	29002.9	11608.6
		430	14794.9	5994.37	15033.2
		431	63540.7	40245.8	30856.3
		432	34278.2	24601.6	21779.7
		433	14027.6	9184.15	4730.12
		434	62868	33050.6	6940.75
		435	22215.5	34938.6	8581.7
		436	25163.3	27083.7	7594.51
		437	21990.4	78357.5	19685.1
		438	28166.9	23024.5	13868.3
		439	18046.8	36361.1	11153.2
		440	32169.3	87863.3	3992.07
		441	26136	5544.93	8726.91
		442	19466.1		6544.77
		443	39513.7		26818.7
		444	35575.2		16971.9
		445	4127.34		43739.6
		446	38554.7		25868.6
		447	5636.07		45066.1
		448	27851		36660
		449	51718.9		57911.3
		450	11095.6		40382.1
		451			40365.5
		452			38243.4
		453			13159.8
		454			29456.5
		455			43076.3
		456			35384.8
		457			15309.4
		458			60185.6
		459			5172.34
		460			43307.7
		461			47039.6
		462			6953.7
		463			20262.8
		464			34963.5

## Sheet: Foci number
			TERRA foci/nucleus
			U2OS
		# Nuclei	siCtr	siPc1	siPc2
		1	19	31	13
		2	16	28	20
		3	19	22	10
		4	21	7	16
		5	13	38	8
		6	20	37	10
		7	21	15	6
		8	8	19	8
		9	12	19	15
		10	22	10	9
		11	23	27	9
		12	12	19	7
		13	15	45	5
		14	12	6	9
		15	16	42	12
		16	18	38	21
		17	57	33	26
		18	25	9	40
		19	15	13	10
		20	14	14	7
		21	35	16	10
		22	18	3	37
		23	19	16	35
		24	27	10	33
		25	24	18	15
		26	19	9	14
		27	11	8	4
		28	24	6	21
		29	16	22	10
		30	11	13	10
		31	35	7	23
		32	22	19	24
		33	55	5	27
		34	19	4	9
		35	20	10	7
		36	29	32	22
		37	24	10	24
		38	1	15	23
		39	51	12	22
		40	24	12	5
		41	18	19	34
		42	14	5	25
		43	22	6	29
		44	17	11	27
		45	20	13	25
		46	28	15	8
		47	27	5	45
		48	46	4	44
		49	43	14	25
		50	40	13	10
		51	12	12	37
		52	59	14	16
		53	43	21	13
		54	31	33	25
		55	13	18	36
		56	38	28	27
		57	12	8	15
		58	15	6	10
		59	12	11	40
		60	16	15	18
		61	13	18	7
		62	11	13	28
		63	7	13	9
		64	18	26	19
		65	26	18	39
		66	18	14	10
		67	21	11	15
		68	5	20	12
		69	16	19	11
		70	34	22	5
		71	8	46	11
		72	14	26	7
		73	14	24	14
		74	15	42	17
		75	14	16	10
		76	10	32	7
		77	18	28	22
		78	17	32	14
		79	11	3	21
		80	13	20	4
		81	32	16	8
		82	16	5	21
		83	11	13	6
		84	7	22	12
		85	28	14	17
		86	15	13	16
		87	19	14	6
		88	17	10	2
		89	26	33	6
		90	32	46	15
		91	28	14	5
		92	17	1	19
		93	2	10	31
		94	9	11	13
		95	42	1	23
		96	41	12	22
		97	15	11	20
		98	11	1	39
		99	7	9	45
		100	32	15	26
		101	19	22	38
		102	21	15	60
		103	27	6	23
		104	23	6	15
		105	21	13	44
		106	18	7	21
		107	28	6	21
		108	17	16	29
		109	35	15	16
		110	24	6	15
		111	16	5	27
		112	17	24	31
		113	24	27	23
		114	27	2	18
		115	18	23	26
		116	37	14	18
		117	33	28	38
		118	11	19	14
		119	19	7	21
		120	21	25	21
		121	19	15	25
		122	15	24	27
		123	22	18	22
		124	7	21	25
		125	17	7	38
		126	20	35	10
		127	22	16	34
		128	25	24	28
		129	12	14	39
		130	22	18	12
		131	41	15	5
		132	24	18	14
		133	16	5	7
		134	42	10	9
		135	17	7	7
		136	24	5	14
		137	9	5	22
		138	21	23	20
		139	14	4	11
		140	3	17	20
		141	13	6	14
		142	12	3	9
		143	13	18	20
		144	8	11	14
		145	9	6	8
		146	12	1	22
		147	33	9	14
		148	33	25	19
		149	11	8	4
		150	35	25	14
		151	12	19	3
		152	18	12	19
		153	16	21	26
		154	29	31	12
		155	8	18	12
		156	36	21	10
		157	10	29	19
		158	30	40	11
		159	23	19	16
		160	44	31	19
		161	43	23	18
		162	34	23	7
		163	29	12	26
		164	14	29	5
		165	16	22	11
		166	27	34	13
		167	31	26	18
		168	20	44	28
		169	28	22	8
		170	27	21	9
		171	23	10	13
		172	16	32	13
		173	32	19	17
		174	22	16	21
		175	39	14	31
		176	44	45	8
		177	34	21	17
		178	23	18	13
		179	22	28	11
		180	20	34	6
		181	17	19	30
		182	20	12	24
		183	24	25	5
		184	11	13	19
		185	12	58	18
		186	27	19	17
		187	22	45	19
		188	28	34	21
		189	13	15	21
		190	13	47	8
		191	31	9	11
		192	22	18	31
		193	10	17	14
		194	20	20	23
		195	5	27	38
		196	32	32	15
		197	12	14	28
		198	19	33	19
		199	27	30	18
		200	23	28	12
		201	19	33	18
		202	25	22	11
		203	15	20	12
		204	24	7	14
		205	27	38	22
		206	19	23	8
		207	12	15	16
		208	17	30	6
		209	16	9	5
		210	14	12	8
		211	22	30	17
		212	22	22	26
		213	35	15	15
		214	29	21	40
		215	23	22	9
		216	45	11	35
		217	10	20	32
		218	25	29	27
		219	29	20	22
		220	18	16	19
		221	13	28	27
		222	15	7	35
		223	9	19	16
		224	20	10	31
		225	60	9	55
		226	14	21	24
		227	11	29	16
		228	44	15	42
		229	19	37	20
		230	16	20	27
		231	13	29	22
		232	13	26	14
		233	12	15	16
		234	15	32	49
		235	13	32	44
		236	30	13	10
		237	12	32	18
		238	21	29	7
		239	5	27	17
		240	4	25	12
		241	19	27	3
		242	33	17	9
		243	26	18	3
		244	28	16	15
		245	20	28	13
		246	7	7	5
		247	24	11	10
		248	23	8	13
		249	26	17	33
		250	7	29	16
		251	19	31	7
		252	25	41	23
		253	23	12	17
		254	10	16	12
		255	20	17	22
		256	41	23	14
		257	4	19	19
		258	9	39	18
		259	23	17	32
		260	7	25	28
		261	4	26	31
		262	19	13	18
		263	11	9	18
		264	10	10	6
		265	19	19	5
		266	35	20	7
		267	14	21	17
		268	18	12	12
		269	29	9	12
		270	27	21	32
		271	16	23	20
		272	17	14	9
		273	23	13	37
		274	15	12	33
		275	35	7	13
		276	20	3	37
		277	32	6	12
		278	9	2	20
		279	29	32	32
		280	39	15	5
		281	16	19	27
		282	24	12	6
		283	8	21	14
		284	18	6	4
		285	14	14	33
		286	6	12	13
		287	12	19	8
		288	19	6	19
		289	18	27	28
		290	12	26	22
		291	11	18	15
		292	15	27	11
		293	23	7	5
		294	37	54	35
		295	26	17	7
		296	17	10	30
		297	24	11	57
		298	20	9	21
		299	19	11	11
		300	28	10	6
		301	23	8	2
		302	24	15	33
		303	16	8	15
		304	21	24	13
		305	25	18	20
		306	15	25	10
		307	29	8	8
		308	18	50	16
		309	27	14	25
		310	20	21	24
		311	9	20	17
		312	26	17	15
		313	13	18	17
		314	28	29	20
		315	18	23	19
		316	14	22	41
		317	6	14	13
		318	12	20	3
		319	20	23	8
		320	5	25	29
		321	17	14	11
		322	17	31	23
		323	24	16	25
		324	8	15	34
		325	11	21	20
		326	20	36	11
		327	9	20	27
		328	13	7	11
		329	11	36	18
		330	17	29	22
		331	13	26	20
		332	11	33	24
		333	22	26	14
		334	20	1	10
		335	33	25	11
		336	28	61	29
		337	25	11	23
		338	36	7	25
		339	7	34	17
		340	18	23	19
		341	17	7	31
		342	21	30	12
		343	6	40	2
		344	19	9	17
		345	25	17	17
		346	8	22	22
		347	39	8	15
		348	7	15	31
		349	20	12	9
		350	32	8	31
		351	15	21	20
		352	12	13	19
		353	12	25	23
		354	9	19	28
		355	13	13	22
		356	22	18	21
		357	17	29	10
		358	18	30	16
		359	17	27	13
		360	17	15	12
		361	29	15	21
		362	19	5	24
		363	20	50	19
		364	24	10	25
		365	25	17	21
		366	22	13	15
		367	12	14	34
		368	25	26	15
		369	19	25	13
		370	30	27	20
		371	22	8	24
		372	23	22	11
		373	23	23	48
		374	9	26	27
		375	18	30	71
		376	17	18	16
		377	14	20	27
		378	13	15	22
		379	67	27	14
		380	12	12	11
		381	21	40	20
		382	25	21	21
		383	6	11	10
		384	13	17	16
		385	28	44	13
		386	7	14	24
		387	10	18	13
		388	19	37	5
		389	11	4	15
		390	12	21	17
		391	9	5	17
		392	22	33	12
		393	15	21	21
		394	19	16	12
		395	18	15	8
		396	19	26	9
		397	32	11	16
		398	19	16	10
		399	28	15	20
		400	33	10	18
		401	11	13	2
		402	31	17	16
		403	28	16	16
		404	25	15	9
		405	41	30	42
		406	16	30	12
		407	18	16	1
		408	13	18	10
		409	32	33	10
		410	25	36	24
		411	11	14	14
		412	13	8	19
		413	9	37	26
		414	7	12	22
		415	14	18	37
		416	8	7	34
		417	14	16	19
		418	41	17	18
		419	16	22	29
		420	7	36	35
		421	20	40	19
		422	8	35	1
		423	32	14	27
		424	10	23	31
		425	22	13	15
		426	20	15	8
		427	16	19	22
		428	4	45	33
		429	15	16	52
		430	11	41	18
		431	22	26	32
		432	11	29	22
		433	35	37	40
		434	11	27	27
		435	19	34	11
		436	12	69	24
		437	19	37	13
		438	12	40	16
		439	24	54	25
		440	24	11	24
		441	15		24
		442	24		7
		443	31		20
		444	13		13
		445	22		29
		446	7		16
		447	35		18
		448	35		20
		449	31		24
		450			32
		451			50
		452			38
		453			26
		454			39
		455			16
		456			19
		457			42
		458			18
		459			19
		460			31
		461			14
		462			31
		463			25
		464			15
		465			20
		466			29
