# Supplementary material for: Human PC4 supports telomere stability and viability in cells utilizing the alternative lengthening of telomeres mechanism
Source: EMBO Rep. 2024 Oct 28;25(12):5294–315. doi: 10.1038/s44319-024-00295-3 (PMC11624207; doi:10.1038/s44319-024-00295-3)
Supplement: Supplementary file 5 — Source data Fig. 4 [file 44319_2024_295_MOESM5_ESM.zip › Figure 4/4A/BlotQuantification-TERRA.xlsx]

## Sheet: Sheet1
				18S rRNA	18S rRNA-background	TERRA	TERRA-background	TERRA/18S rRNA	Normalization to siCt
		Experiment 1	U2OS siCt	1703.59	1482.89	2379.88	2104.84	1.23553	1
			U2OS siPc1	1709.95	1489.25	2614.86	2339.82	1.36835	1.1075
			U2OS siPc2	1413.07	1192.37	2371.81	2096.77	1.48384	1.20098
			HOS siCt	2139.03	1918.33	473.049	198.007	0.0925685	1
			HOS siPc1	2477.74	2257.03	497.915	222.873	0.0899503	0.971716
			HOS siPc2	2857.28	2636.58	571.581	296.539	0.103784	1.12115
		Experiment 2	U2OS siCt	1907.41	1686.71	2545.9	2270.86	1.19054	1
			U2OS siPc1	1811.14	1590.44	2741.73	2466.69	1.36195	1.14397
			U2OS siPc2	1976.32	1755.62	2700.4	2425.36	1.22721	1.0308
			HOS siCt	2029.44	1808.74	597.079	322.037	0.158683	1
			HOS siPc1	1995.8	1775.1	483.76	208.718	0.104579	0.659043
			HOS siPc2	2170.99	1950.29	484.24	209.198	0.0963606	0.607253
		Experiment 3	U2OS siCt	2808.83	2588.13	4038.78	3763.74	1.33997	1
			U2OS siPc1	2814.96	2594.25	4186.25	3911.21	1.38944	1.03692
			U2OS siPc2	2687.36	2466.66	3707.42	3432.38	1.27723	0.953179
			HOS siCt	2197.54	1976.83	540.119	265.077	0.120625	1
			HOS siPc1	3147.75	2927.05	710.498	435.456	0.138339	1.14685
			HOS siPc2	2964.05	2743.35	696.833	421.791	0.142302	1.17971
			Background	220.702		275.042
