# Supplementary material for: Human PC4 supports telomere stability and viability in cells utilizing the alternative lengthening of telomeres mechanism
Source: EMBO Rep. 2024 Oct 28;25(12):5294–315. doi: 10.1038/s44319-024-00295-3 (PMC11624207; doi:10.1038/s44319-024-00295-3)
Supplement: Supplementary file 6 — Source data Fig. 5 [file 44319_2024_295_MOESM6_ESM.zip]

Archive with 70 entries (65 files):
- Figure 5/
- __MACOSX/._Figure 5
- Figure 5/5A/
- __MACOSX/Figure 5/._5A
- Figure 5/.DS_Store
- __MACOSX/Figure 5/._.DS_Store
- Figure 5/5C/
- __MACOSX/Figure 5/._5C
- Figure 5/5D/
- __MACOSX/Figure 5/._5D
- Figure 5/5B/
- __MACOSX/Figure 5/._5B
- Figure 5/5A/Thumbs.db
- __MACOSX/Figure 5/5A/._Thumbs.db
- Figure 5/5A/WesternBlot-BActin.tif
- __MACOSX/Figure 5/5A/._WesternBlot-BActin.tif
- Figure 5/5A/WesternBlot-PC4.tif
- __MACOSX/Figure 5/5A/._WesternBlot-PC4.tif
- Figure 5/5C/Thumbs.db
- __MACOSX/Figure 5/5C/._Thumbs.db
- Figure 5/5C/BlotQuantification-MycChIP.xlsx
- __MACOSX/Figure 5/5C/._BlotQuantification-MycChIP.xlsx
- Figure 5/5C/DotBlot-TeloDNA.tif
- __MACOSX/Figure 5/5C/._DotBlot-TeloDNA.tif
- Figure 5/5D/Thumbs.db
- __MACOSX/Figure 5/5D/._Thumbs.db
- Figure 5/5D/EMSAquantification.xlsx
- __MACOSX/Figure 5/5D/._EMSAquantification.xlsx
- Figure 5/5D/EMSAs-TTAGGG5.tif
- __MACOSX/Figure 5/5D/._EMSAs-TTAGGG5.tif
- Figure 5/5D/EMSAs-TTACGG5.tif
- __MACOSX/Figure 5/5D/._EMSAs-TTACGG5.tif
- Figure 5/5B/APBs image - W89A siCt +dox.tif
- __MACOSX/Figure 5/5B/._APBs image - W89A siCt +dox.tif
- Figure 5/5B/Thumbs.db
- __MACOSX/Figure 5/5B/._Thumbs.db
- Figure 5/5B/APBs image - PC4wt siPc1 +dox.tif
- __MACOSX/Figure 5/5B/._APBs image - PC4wt siPc1 +dox.tif
- Figure 5/5B/pS33+TRF2 image - representative nucleus - W89A siCt +dox.tif
- __MACOSX/Figure 5/5B/._pS33+TRF2 image - representative nucleus - W89A siCt +dox.tif
- Figure 5/5B/pS33+TRF2 image - W89A siCt +dox.tif
- __MACOSX/Figure 5/5B/._pS33+TRF2 image - W89A siCt +dox.tif
- Figure 5/5B/ImageQuantification-complementationsystem-pS33+TRF2andAPBs.xlsx
- __MACOSX/Figure 5/5B/._ImageQuantification-complementationsystem-pS33+TRF2andAPBs.xlsx
- Figure 5/5B/APBs image - representative nucleus - W89A siCt +dox.tif
- __MACOSX/Figure 5/5B/._APBs image - representative nucleus - W89A siCt +dox.tif
- Figure 5/5B/pS33+TRF2 image - representative nucleus - W89A siPc1 +dox.tif
- __MACOSX/Figure 5/5B/._pS33+TRF2 image - representative nucleus - W89A siPc1 +dox.tif
- Figure 5/5B/pS33+TRF2 image - PC4wt siCt +dox.tif
- __MACOSX/Figure 5/5B/._pS33+TRF2 image - PC4wt siCt +dox.tif
- Figure 5/5B/pS33+TRF2 image - W89A siPc1 +dox.tif
- __MACOSX/Figure 5/5B/._pS33+TRF2 image - W89A siPc1 +dox.tif
- Figure 5/5B/pS33+TRF2 image - representative nucleus - PC4wt siCt +dox.tif
- __MACOSX/Figure 5/5B/._pS33+TRF2 image - representative nucleus - PC4wt siCt +dox.tif
- Figure 5/5B/APBs image - representative nucleus - PC4wt siCt +dox.tif
- __MACOSX/Figure 5/5B/._APBs image - representative nucleus - PC4wt siCt +dox.tif
- Figure 5/5B/APBs image - representative nucleus - W89A siPc1 +dox.tif
- __MACOSX/Figure 5/5B/._APBs image - representative nucleus - W89A siPc1 +dox.tif
- Figure 5/5B/APBs image - representative nucleus - PC4wt siPc1 +dox.tif
- __MACOSX/Figure 5/5B/._APBs image - representative nucleus - PC4wt siPc1 +dox.tif
- Figure 5/5B/APBs image - PC4wt siCt +dox.tif
- __MACOSX/Figure 5/5B/._APBs image - PC4wt siCt +dox.tif
- Figure 5/5B/APBs image - W89A siPc1 +dox.tif
- __MACOSX/Figure 5/5B/._APBs image - W89A siPc1 +dox.tif
- Figure 5/5B/pS33+TRF2 image - representative nucleus - PC4wt siPc1 +dox.tif
- __MACOSX/Figure 5/5B/._pS33+TRF2 image - representative nucleus - PC4wt siPc1 +dox.tif
- Figure 5/5B/README.txt
- __MACOSX/Figure 5/5B/._README.txt
- Figure 5/5B/pS33+TRF2 image - PC4wt siPc1 +dox.tif
- __MACOSX/Figure 5/5B/._pS33+TRF2 image - PC4wt siPc1 +dox.tif
