# Supplementary material for: Human PC4 supports telomere stability and viability in cells utilizing the alternative lengthening of telomeres mechanism
Source: EMBO Rep. 2024 Oct 28;25(12):5294–315. doi: 10.1038/s44319-024-00295-3 (PMC11624207; doi:10.1038/s44319-024-00295-3)
Supplement: Supplementary file 6 — Source data Fig. 5 [file 44319_2024_295_MOESM6_ESM.zip › Figure 5/5C/BlotQuantification-MycChIP.xlsx]

## Sheet: Sheet1
				1% input	1% input-background	beads	Myc IP	Myc IP-beads	IP/input
		Experiment 1	Parental	3026.46	2779.38	270.51	267.27	0	0
			PC4wt	2260.06	2012.98	268.1	537.07	268.97	0.267236
			W89A	2553.26	2306.18	260.68	499.72	239.04	0.207304
			Background	247.08
				1% input	1% input-background	beads	Myc IP	Myc IP-beads	IP/input
		Experiment 2	Parental	2776.79	2529.71	264.16	260.16	0	0
			PC4wt	2296.67	2049.59	274.96	490.04	215.08	0.209876
			W89A	2650.14	2403.06	275.24	427.87	152.63	0.12703
			Background	247.08
				1% input	1% input-background	beads	Myc IP	Myc IP-beads	IP/input
		Experiment 3	Parental	3933.58	3686.5	275.17	214.53	0	0
			PC4wt	4933.6	4686.52	253.28	925.84	672.56	0.287019
			W89A	4771.87	4524.79	413.31	671.56	258.25	0.114149
			Background	196.9
