# Supplementary material for: Human PC4 supports telomere stability and viability in cells utilizing the alternative lengthening of telomeres mechanism
Source: EMBO Rep. 2024 Oct 28;25(12):5294–315. doi: 10.1038/s44319-024-00295-3 (PMC11624207; doi:10.1038/s44319-024-00295-3)
Supplement: Supplementary file 6 — Source data Fig. 5 [file 44319_2024_295_MOESM6_ESM.zip › Figure 5/5D/EMSAquantification.xlsx]

## Sheet: PC4wt+TTAGGGx5
		Experiment 1	Protein Concentration (nM)	total signal	total signal-background	bound signal	bound signal-background	bound/total
			0	22939.6	12935.4	5311.69	581.597	0.0449616
			5	23966.5	13962.3	5323.57	593.474	0.0425055
			25	25405.4	15401.1	6301.05	1570.95	0.102002
			50	30735.7	20731.5	11215.9	6485.77	0.312846
			100	32000.4	21996.2	15843.7	11113.6	0.505251
			200	29354.4	19350.2	17026.9	12296.8	0.635489
			400	28947.7	18943.5	17879.8	13149.7	0.694153
			800	27645.8	17641.6	18231.1	13501	0.765291
			Background	10004.2		4730.1
		Experiment 2	Protein Concentration (nM)	total signal	total signal-background	bound signal	bound signal-background	bound/total
			0	21381.4	11741.7	6070.45	1523.16	0.129721
			5	23312.6	13672.9	5464.87	917.57	0.0671086
			25	25352.3	15712.7	5817.25	1269.96	0.0808236
			50	29824.3	20184.6	9070.95	4523.65	0.224114
			100	34386	24746.3	15956	11408.7	0.461027
			200	35662.4	26022.8	18198.8	13651.5	0.524597
			400	35672.3	26032.7	19404.4	14857.1	0.570711
			800	31267.1	21627.5	17788.6	13241.3	0.612243
			Background	9639.66		4547.3
		Experiment 3	Protein Concentration (nM)	total signal	total signal-background	bound signal	bound signal-background	bound/total
			0	19207.5	10422.9	4625.71	420.668	0.0403601
			5	20297.6	11513	4799.4	594.35	0.0516243
			25	21414.1	12629.5	5198.43	993.38	0.0786557
			50	25398.3	16613.6	8379.09	4174.05	0.251242
			100	29297.5	20512.9	13257.8	9052.78	0.441322
			200	28158.5	19373.9	15708.5	11503.4	0.593762
			400	28067.3	19282.7	17227	13021.9	0.675316
			800	27821.4	19036.8	17941.9	13736.8	0.721594
			Background	8784.61		4205.05

## Sheet: W89A+TTAGGGx5
		Experiment 1	Protein Concentration (nM)	total signal	total signal-background	bound signal	bound signal-background	bound/total
			0	21076	11192.8	5726.05	989.047	0.0883649
			5	22514.2	12631	5571	833.998	0.066028
			25	23725.5	13842.3	5346.06	609.059	0.0439999
			50	24295.6	14412.4	5635.77	898.769	0.0623607
			100	25745.2	15862	6731.7	1994.7	0.125753
			200	28558.8	18675.6	8687.05	3950.05	0.211508
			400	31489	21605.8	10806.2	6069.17	0.280904
			800	31235.5	21352.3	12177.7	7440.72	0.348474
			Background	9883.2		4737
		Experiment 2	Protein Concentration (nM)	total signal	total signal-background	bound signal	bound signal-background	bound/total
			0	22304.3	13227.3	5006.29	615.348	0.0465209
			5	22467.6	13390.6	4993.33	602.387	0.0449857
			25	23720.8	14643.8	4996.42	605.48	0.0413472
			50	25010.3	15933.3	5343.35	952.414	0.0597752
			100	30690.5	21613.5	7246.11	2855.17	0.132102
			200	31615.6	22538.6	9217.31	4826.37	0.214137
			400	33958.3	24881.3	11672.3	7281.33	0.292643
			800	33275.9	24198.9	12619.9	8228.99	0.340056
			Background	9076.99		4390.94
		Experiment 3	Protein Concentration (nM)	total signal	total signal-background	bound signal	bound signal-background	bound/total
			0	20038.6	10475.1	5673.18	1095.78	0.104608
			5	23261.7	13698.2	4972.52	395.115	0.0288442
			25	21662.8	12099.3	4988.67	411.274	0.0339917
			50	21907.9	12344.4	5469.74	892.34	0.0722872
			100	28721.6	19158.1	7412.55	2835.15	0.147987
			200	31759.2	22195.7	9340.09	4762.69	0.214577
			400	32727.6	23164.1	11449.6	6872.2	0.296674
			800	32796.1	23232.6	13315.8	8738.42	0.376127
			Background	9563.49		4577.4

## Sheet: PC4wt+TTACGGx5
		Experiment 1	Protein Concentration (nM)	total signal	total signal-background	bound signal	bound signal-background	bound/total
			0	21295.7	14463.1	4963.2	1683.11	0.116372
			5	20945.1	14112.6	3864.05	583.96	0.0413788
			25	22583.5	15750.9	4343.31	1063.23	0.0675026
			50	28968.4	22135.9	7384.79	4104.71	0.185432
			100	36065.8	29233.2	17439.7	14159.6	0.484366
			200	33232.4	26399.9	21556.1	18276	0.692276
			400	34619.9	27787.4	23520.3	20240.2	0.728397
			800	32477.2	25644.7	23394.6	20114.5	0.784354
			Background	6832.56		3280.09
		Experiment 2	Protein Concentration (nM)	total signal	total signal-background	bound signal	bound signal-background	bound/total
			0	11426.9	7843.27	2418.19	730.817	0.0931776
			5	11607.8	8024.19	2093.26	405.885	0.0505827
			25	12854.9	9271.35	2218.64	531.262	0.0573015
			50	16744.5	13160.9	4464.46	2777.09	0.211011
			100	19180	15596.4	8698.8	7011.42	0.449555
			200	18921.9	15338.3	11112	9424.59	0.614448
			400	20142.1	16558.5	12526.4	10839	0.65459
			800	18031.9	14448.3	12234.2	10546.8	0.729969
			Background	3583.6		1687.37
		Experiment 3	Protein Concentration (nM)	total signal	total signal-background	bound signal	bound signal-background	bound/total
			0	21130.7	12391.9	4308.44	152.892	0.0123381
			5	21512.5	12773.7	4230.83	75.279	0.00589327
			25	23689.3	14950.4	5262.84	1107.29	0.0740643
			50	30262.4	21523.6	8050.77	3895.22	0.180974
			100	33398.8	24659.9	12678.4	8522.84	0.345615
			200	33576.3	24837.5	17885	13729.5	0.552773
			400	34348.3	25609.5	22893.4	18737.9	0.731678
			800	32672.1	23933.3	23446.7	19291.1	0.806037
			Background	8738.82		4155.55

## Sheet: W89A+TTACGGx5
		Experiment 1	Protein Concentration (nM)	total signal	total signal-background	bound signal	bound signal-background	bound/total
			0	20134.3	13540.3	3465.75	304.924	0.0225197
			5	21296.4	14702.4	3529.55	368.731	0.0250796
			25	21048.8	14454.8	3580.19	419.369	0.0290125
			50	22763.1	16169	3810.82	649.995	0.0402
			100	30205.2	23611.1	5565.97	2405.15	0.101865
			200	36133.8	29539.8	11003.9	7843.12	0.26551
			400	37555.6	30961.6	13762.4	10601.5	0.34241
			800	36540.2	29946.2	14478.5	11317.7	0.377933
			Background	6594.02		3160.82
		Experiment 2	Protein Concentration (nM)	total signal	total signal-background	bound signal	bound signal-background	bound/total
			0	9805.51	6276.98	1811.33	115.404	0.0183853
			5	10059.6	6531.1	1806.01	110.086	0.0168557
			25	9752.33	6223.8	1792.57	96.638	0.0155272
			50	9925.05	6396.52	1877.94	182.017	0.0284556
			100	13861	10332.4	2404.47	708.542	0.0685746
			200	16320.4	12791.9	4198.67	2502.74	0.19565
			400	16699	13170.4	5819.4	4123.47	0.313086
			800	17334.8	13806.2	6855.73	5159.8	0.37373
			Background	3528.53		1695.93
		Experiment 3	Protein Concentration (nM)	total signal	total signal-background	bound signal	bound signal-background	bound/total
			0	21881.4	13449.6	5737.88	1685.52	0.125321
			5	21920.2	13488.4	4452.49	400.125	0.0296643
			25	24591.5	16159.7	4635.51	583.146	0.0360864
			50	25038.3	16606.5	4512.85	460.488	0.0277293
			100	28216.7	19784.9	5222.73	1170.36	0.0591544
			200	33977.3	25545.5	6798.5	2746.14	0.1075
			400	37976.7	29544.9	11349.7	7297.3	0.24699
			800	37032.2	28600.4	14883.7	10831.3	0.378713
			Background	8431.78	0	4052.36
