# Supplementary material for: Human PC4 supports telomere stability and viability in cells utilizing the alternative lengthening of telomeres mechanism
Source: EMBO Rep. 2024 Oct 28;25(12):5294–315. doi: 10.1038/s44319-024-00295-3 (PMC11624207; doi:10.1038/s44319-024-00295-3)
Supplement: Supplementary file 6 — Source data Fig. 5 [file 44319_2024_295_MOESM6_ESM.zip › Figure 5/5B/ImageQuantification-complementationsystem-pS33+TRF2andAPBs.xlsx]

## Sheet: pS33+TRF2
			# of colocalization events per nucleus
			PC4wt				W89A
		# Nuclei	siCt	siCt +dox	siPc1	siPc1 +dox	siCt	siCt +dox	siPc1	siPc1 +dox
		1	0	2	1	1	1	1	4	2
		2	1	0	2	2	1	0	3	1
		3	1	0	3	1	2	1	1	3
		4	5	1	2	1	2	2	1	1
		5	1	1	1	1	1	2	1	2
		6	0	1	1	2	1	0	1	1
		7	1	2	3	2	1	2	1	1
		8	0	1	2	1	0	0	1	2
		9	0	1	4	1	2	3	3	3
		10	1	0	2	1	1	1	3	2
		11	2	0	2	1	1	1	3	2
		12	1	1	1	2	1	0	3	3
		13	0	1	1	1	0	1	3	1
		14	1	2	1	1	1	4	2	1
		15	2	0	1	1	1	1	1	1
		16	2	0	3	0	0	1	2	1
		17	1	0	1	1	1	2	2	2
		18	1	1	2	1	2	2	1	1
		19	3	1	1	2	2	2	1	1
		20	0	1	2	2	1	1	1	2
		21	1	0	1	5	0	2	4	11
		22	4	1	3	2	1	1	1	1
		23	1	0	3	2	3	2	4	1
		24	1	0	7	1	3	2	1	1
		25	2	1	3	1	2	2	3	1
		26	1	3	1	1	1	0	3	2
		27	1	1	1	1	1	1	1	1
		28	0	3	1	2	0	1	2	1
		29	1	1	1	1	0	0	1	1
		30	1	3	1	2	0	1	3	1
		31	0	1	3	3	1	1	2	2
		32	1	1	2	3	1	1	2	1
		33	0	0	2	2	1	1	1	3
		34	3	1	0	1	1	0	1	1
		35	0	1	3	2	1	2	0	0
		36	1	2	2	1	0	0	3	1
		37	1	2	3	1	0	2	2	1
		38	1	1	1	1	2	2	2	1
		39	0	1	2	1	2	0	2	1
		40	1	0	3	1	1	1	3	2
		41	1	1	2	1	0	0	3	1
		42	0	0	0	2	1	0	1	1
		43	1	0	2	1	2	1	2	0
		44	1	2	1	2	1	0	2	1
		45	0	2	2	2	0	1	2	1
		46	1	1	2	1	1	2	1	2
		47	0	2	2	1	2	0	1	1
		48	1	1	4	1	1	1	2	1
		49	1	1	3	1	2	2	3	0
		50	1	0	2	0	1	1	1	1
		51	0	1	2	3	2	0	4	3
		52	1	2	1	2	2	1	2	1
		53	2	1	1	1	1	0	2	0
		54	0	0	1	1	1	3	2	3
		55	1	1	1	1	2	2	2	0
		56	1	1	1	2	0	1	4	6
		57	1	1	2	1	1	1	1	3
		58	1	0	2	1	1	0	5	1
		59	0	2	2	3	3	3	1	1
		60	0	1	1	2	1	1	2	1
		61	1	3	1	1	1	0	0	0
		62	1	0	3	1	1	0	2	1
		63	1	0	0	1	1	3	0	2
		64	0	1	2	3	0	0	1	2
		65	0	1	2	2	2	2	3	1
		66	0	1	2	2	0	0	0	3
		67	2	1	1	1	2	1	2	2
		68	1	1	1	2	1	1	3	0
		69	2	0	2	1	1	0	2	3
		70	0	2	1	2	0	2	1	1
		71	0	1	2	2	1	1	3	3
		72	1	1	2	1	0	1	2	2
		73	1	2	1	2	1	2	2	3
		74	2	1	3	1	1	1	1	0
		75	2	0	1	2	0	1	2	2
		76	1	1	0	1	1	0	1	1
		77	0	1	3	3	1	1	2	0
		78	0	1	4	4	2	0	2	2
		79	0	1	3	1	0	4	2	0
		80	0	0	2	0	0	0	1	2
		81	1	2	1	1	0	2	1	1
		82	1	2	1	1	2	0	3	1
		83	1	1	3	1	1	0	2	0
		84	6	2	2	1	1	1	2	1
		85	1	0	1	1	1	0	1	1
		86	1	1	3	0	4	1	2	0
		87	0	2	0	1	1	3	2	2
		88	1	0	1	1	0	2	3	3
		89	1	5	3	1	2	1	2	1
		90	1	0	3	2	0	2	2	3
		91	2	1	1	2	1	0	2	5
		92	0	1	4	2	3	2	2	2
		93	1	0	2	3	1	2	1	2
		94	1	2	2	3	1	2	1	3
		95	2	1	0	1	0	2	2	1
		96	1	1	1	2	1	1	1	0
		97	1	2	2	0	1	1	2	1
		98	0	2	1	2	1	1	1	0
		99	1	0	1	3	1	2	1	2
		100	1	5	1	0	1	2	1	2
		101	0	0	2	1	1	2	4	1
		102	1	0	6	0	1	0	2	1
		103	2	1	2	2	0	1	1	1
		104	2	1	2	0	1	1	2	1
		105	1	2	1	1	5	2	1	1
		106	2	2	2	1	2	0	1	3
		107	1	1	4	1	1	1	3	1
		108	1	1	2	2	2	2	3	2
		109	1	0	1	1	2	1	2	1
		110	1	1	1	1	1	1	1	1
		111	1	2	2	2	0	0	4	1
		112	1	1	1	1	1	1	2	1
		113	0	0	1	1	2	2	2	1
		114	0	2	1	1	0	1	2	2
		115	0	1	2	1	1	0	1	1
		116	0	2	1	0	1	2	1	1
		117	0	2	2	0	1	1	1	1
		118	0	1	2	0	1	1	1	0
		119	0	1	3	2	2	3	1	1
		120	4	1	2	1	2	1	2	2
		121	1	1	1	1	1	1	1	5
		122	2	1	2	0	1	1	2	3
		123	1	1	1	1	0	1	2	3
		124	1	3	1	2	1	1	2	2
		125	1	1	1	2	2	3	2	1
		126	1	2	3	1	0	1	2	0
		127	1	1	1	2	1	1	2	2
		128	1	1	1	2	1	2	2	0
		129	1	1	2	1	1	1	2	2
		130	0	1	0	1	3	2	1	2
		131	2	2	0	2	2	1	2	1
		132	0	2	7	1	3	2	1	3
		133	1	1	4	2	1	1	1	1
		134	1	2	1	2	0	2	2	1
		135	2	2	1	3	0	0	3	0
		136	2	0	1	1	0	1	1	1
		137	1	1	1	3	1	1	1	1
		138	0	1	0	1	2	1	2	1
		139	1	1	2	1	4	0	0	1
		140	2	2	1	0	1	2	1	1
		141	3	2	1	0	0	1	3	1
		142	2	4	1	1	2	1	1	2
		143	3	1	2	1	2	1	3	2
		144	1	1	1	1	1	0	2	2
		145	1	1	2	4	1	1	2	4
		146	2	2	1	1	1	0	2	1
		147	0	0	2	1	1	1	2	2
		148	1	0	2	1	0	2	2	2
		149	1	1	2	1	1	1	2	0
		150	1	0	3	0	1	2	2	2
		151	2	1	2	4	2	1	2	1
		152	0	2	2	2	1	0	2	2
		153	1	1	0	1	2	0	1	2
		154	2	2	1	2	2	2	1	0
		155	2	3	2	0	1	1	2	0
		156	0	1	2	1	1	1	2	0
		157	0	1	3	2	4	0	3	1
		158	0	1	2	2	4	0	2	1
		159	1	3	2	0	2	1	0	2
		160	3	0	1	0	2	1	3	2
		161	1	1	3	1	1	1	1	0
		162	1	2	1	1	0	1	2	2
		163	0	2	2	1	1	0	1	3
		164	2	3	1	2	1	0	2	1
		165	2	0	1	2	1	1	3	1
		166	1	2	1	1	2	2	2	9
		167	3	0	2	5	1	2	1	1
		168	0	1	1	0	1	2	1	2
		169	2	1	4	1	2	1	2	2
		170	0	1	1	1	1	2	2	0
		171	2	1	2	2	1	1	2	1
		172	0	2	2	1	1	1	2	1
		173	3	2	1	1	0	1	1	2
		174	1	1	4	1	1	0	1	1
		175	1	0	1	2	3	2	0	1
		176	1	0	3	0	1	1	1	1
		177	1	2	2	1	1	1	1	0
		178	3	2	3	1	2	1	2	1
		179	2	0	2	2	1	2	1	1
		180	1	1	1	2	1	1	1	2
		181	1	0	2	1	1	1	2	2
		182	0	0	2	2	2	3	2	1
		183	0	1	1	2	1	0	1	2
		184	0	1	2	2	2	1	3	3
		185	1	1	2	0	2	0	1	1
		186	1	1	1	1	1	2	2	2
		187	2	1	1	2	1	0	2	3
		188	0	2	2	1	0	1	2	2
		189	1	1	1	0	1	1	2	2
		190	1	1	3	0	1	3	1	2
		191	2	3	2	3	0	1	1	2
		192	2	0	1	1	0	3	2	1
		193	1	2	1	0	0	1	1	1
		194	1	1	1	4	1	1	3	1
		195	1	2	4	1	7	1	3	2
		196	0	1	2	2	1	2	2	2
		197	1	2	2	1	1	4	1	1
		198	0	2	1	1	2	2	1	1
		199	1	1	1	1	1	1	1	1
		200	1	2	4	1	2	2	2	1
		201	0	1	3	2	2	0	2	1
		202	0	2	5	2	0	1	2	1
		203	0	1	3	2	1	1	2	1
		204	2	0	3	3	0	4	2	0
		205	3	1	4	3	2	2	1	1
		206	1	2	2	1	1	2	1	2
		207	1	0	1	3	0	0	2	1
		208	1	1	1	1	2	2	1	2
		209	1	1	2	1	1	1	1	2
		210	1	1	2	2	2	1	2	1
		211	0	2	1	3	3	1	3	1
		212	3	0	1	1	0	0	4	1
		213	0	1	2	0	1	1	2	1
		214	1	2	3	2	3	3	1	0
		215	1	1	3	3	1	2	0	3
		216	0	3	1	1	3	0	2	3
		217	1	1	3	1	2	1	1	0
		218	1	2	1	1	2	3	6	1
		219	1	0	4	2	0	0	5	2
		220	1	2	2	1	1	1	2	0
		221	1	1	1	2	2	1	2	0
		222	1	3	2	1	1	0	1	2
		223	0	5	2	1	0	1	1	1
		224	1	1	1	1	1	2	2	3
		225	2	2	1	0	0	2	1	2
		226	0	0	2	2	1	2	2	1
		227	2	1	1	1	0	1	2	3
		228	1	2	1	1	1	0	2	1
		229	2	0	1	2	1	1	1	1
		230	2	2	2	2	2	1	1	2
		231	1	2	2	1	1	0	1	2
		232	1	3	2	1	0	1	2	2
		233	3	0	2	6	1	0	2	1
		234	1	1	2	2	0	2	1	5
		235	1	1	4	2	1	0	1	2
		236	0	3	1	1	2	1	8	1
		237	4	1	3	2	2	1	1	1
		238	2	0	1	1	2	0	2	3
		239	1	1	2	2	2	6	3	1
		240	1	1	2	1	0	3	2	2
		241	1	2	1	1	1	2	2	2
		242	1	1	2	0	1	2	1	6
		243	2	0	1	1	4	2	2	1
		244	1	2	3	3	1	1	6	2
		245	4	1	3	3	0	3	3	1
		246	1	1	3	1	2	0	2	2
		247	3	2	1	1	3	0	1	2
		248	1	1	2	0	1	1	2	6
		249	0	1	1	1	1	1	5	1
		250	0	0	2	1	1	2	1	1
		251	2	2	1	1	2	1	5	1
		252	2	2	1	2	1	1	2	2
		253	1	1	3	1	1	0	1	1
		254	1	1	1	2	1	0	2	2
		255	1	1	4	1	2	2	1	2
		256	1	0	3	2	1	2	1	1
		257	1	0	1	0	1	2	2	3
		258	1	1	1	2	2	3	1	1
		259	1	1	1	2	1	1	4	2
		260	3	1	2	1	0	2	3	1
		261	2	1	3	0	2	1	1	3
		262	1	3	2	1	2	5	8	1
		263	1	1	4	1	1	1	1	1
		264	1	1	2	2	1	1	1	2
		265	2	1	1	1	1	2	1	8
		266	2	3	2	2	1	1	2	1
		267	0	2	2	2	1	0	2	1
		268	1	3	1	1	0	0	1	1
		269	1	2	2	1	1	1	4	2
		270	1	1	0	2	0	1	5	3
		271	1	1	4	2	0	3	2	1
		272	0	3	1	6	3	0	1	0
		273	1	1	2	1	1	2	2	1
		274	1	1	1	2	3	1	2	1
		275	1	0	1	1	2	1	0	3
		276	3	3	3	4	1	1	2	2
		277	2	1	0	1	2	2	1	0
		278	1	1	2	2	1	1	2	2
		279	0	1	3	0	0	2	2	3
		280	1	1	2	1	2	2	2	2
		281	2	2	4	2	1	2	3	2
		282	3	1	1	0	1	1	1	1
		283	1	1	2	2	1	0	2	1
		284	1	1	2	1	2	0	2	3
		285	0	1	2	2	1	3	2	1
		286	1	1	1	0	1	1	7	0
		287	3	1	2	1	1	2	1	2
		288	1	0	1	2	1	2	5	0
		289	1	4	2	1	1	1	1	0
		290	1	1	2	1	1	2	2	3
		291	2	1	5	1	2	1	1	2
		292	0	2	1	1	3	0	3	1
		293	1	0	2	2	1	0	2	1
		294	1	1	3	1	2	2	2	1
		295	1	0	2	2	1	1	2	2
		296	0	1	1	3	1	3	0	2
		297	1	0	2	0	0	2	2	1
		298	3	6	1	2	2	1	2	1
		299	2	2	2	2	1	1	2	3
		300	1	0	1	1	0	1	2	2
		301	1	1	2	2	2	0	1	1
		302	3	1	2	1	2	0	1	2
		303	1	2	1		1	3	1	1
		304	1	1	3		1	0	4	1
		305	0	1	1		1	1	2	2
		306	2	3	2		1	1	2	6
		307	2	1	1		3	1	3	2
		308	1	2	1		1	2	0	1
		309	1	2	2		1	2	2	2
		310	1		2		0	1	1
		311	2		2		2	1	2
		312	2		2		1	2	2
		313	0		1		1	0	1
		314	1		1		0	1	2
		315	4		1		1		2
		316	3		1		1		2
		317	1		2		1		1
		318	1		2		1		1
		319	2		0		2		2
		320	1		2		3		3
		321	1		3		1
		322	2		2
		323	2		2
		324	1		1
		325	1		2
		326	1		2
		327	0		1
		328	1		1
		329	1
		330	2
		331	1
		332	0
		333	0
		334	3
		335	1
		336	2
		337	0
		338	1
		339	1
		340
		341
		342
		343
		344
		345
		346
		347
		348
		349
		350

## Sheet: APBs
			# of colocalization events per nucleus
			PC4wt				W89A
		# Nuclei	siCt	siCt +dox	siPc1	siPc1 +dox	siCt	siCt +dox	siPc1	siPc1 +dox
		1	0	2	6	4	2	3	6	5
		2	2	2	4	5	4	2	5	6
		3	2	2	3	3	3	3	4	2
		4	4	1	4	3	6	4	7	3
		5	1	1	4	12	2	3	3	3
		6	3	1	3	1	3	3	3	6
		7	1	5	4	3	3	1	4	3
		8	2	4	5	3	4	3	4	5
		9	2	1	2	3	3	2	6	4
		10	3	2	4	7	2	3	2	2
		11	2	2	6	2	4	2	3	9
		12	2	2	2	4	1	4	2	8
		13	1	1	5	3	4	1	4	3
		14	3	2	4	3	5	3	2	3
		15	2	1	2	2	4	2	4	3
		16	3	2	2	1	3	4	6	3
		17	4	2	3	1	2	3	2	6
		18	3	1	5	6	3	1	7	3
		19	2	0	7	1	3	1	3	5
		20	1	2	2	2	3	2	9	4
		21	1	1	1	4	3	4	5	3
		22	3	4	3	7	4	4	4	8
		23	3	4	4	4	1	1	7	4
		24	1	2	4	4	3	4	1	5
		25	2	2	3	3	3	2	2	3
		26	2	1	2	3	2	3	5	5
		27	4	1	3	3	2	5	10	3
		28	3	0	3	1	3	3	9	6
		29	1	0	3	1	3	3	4	5
		30	2	1	3	1	3	1	3	5
		31	1	6	5	4	1	2	3	4
		32	4	1	6	2	2	3	5	4
		33	1	3	6	2	1	4	3	3
		34	1	0	5	0	4	4	3	4
		35	1	1	5	4	2	3	3	3
		36	1	2	4	2	3	2	3	3
		37	1	3	5	1	5	2	7	4
		38	3	3	3	2	2	3	7	4
		39	1	3	9	4	7	3	7	2
		40	2	1	9	1	3	1	2	3
		41	5	2	3	2	1	2	4	2
		42	2	3	3	3	3	1	5	4
		43	4	1	7	1	4	1	3	4
		44	2	3	1	1	6	3	5	3
		45	5	6	2	2	2	1	5	3
		46	3	1	5	3	2	1	4	3
		47	1	2	4	1	1	1	6	4
		48	2	0	8	2	4	1	11	4
		49	4	0	1	5	3	1	8	6
		50	1	1	5	0	6	2	4	2
		51	4	2	1	4	3	0	3	5
		52	2	2	8	2	3	2	1	3
		53	3	3	2	2	3	4	4	2
		54	2	2	4	3	3	1	4	5
		55	2	4	4	2	8	3	7	6
		56	2	2	4	2	2	1	4	6
		57	1	1	1	2	2	1	3	2
		58	3	1	12	3	4	0	5	2
		59	1	3	5	2	5	4	9	11
		60	2	1	4	2	4	1	3	4
		61	1	3	3	3	3	2	4	4
		62	2	1	8	4	2	5	4	3
		63	1	1	7	4	3	2	6	2
		64	1	1	3	0	3	6	6	3
		65	1	2	3	2	2	1	6	6
		66	0	1	2	3	2	2	4	4
		67	4	3	3	4	2	2	4	3
		68	2	2	7	5	2	2	3	0
		69	1	2	7	2	2	3	3	5
		70	2	2	4	3	4	2	2	3
		71	1	5	5	4	1	4	3	2
		72	4	2	12	6	2	3	4	1
		73	1	2	5	4	3	1	6	1
		74	2	1	5	0	2	2	2	6
		75	2	3	4	2	2	3	5	6
		76	1	1	2	5	1	3	5	6
		77	1	1	1	2	3	1	3	2
		78	1	3	3	3	2	1	5	2
		79	1	2	3	5	3	2	4	5
		80	2	2	7	2	2	3	6	3
		81	2	1	5	3	2	3	8	2
		82	1	2	6	2	2	4	5	5
		83	1	2	4	1	3	2	7	4
		84	1	1	6	3	2	1	6	4
		85	3	3	2	4	3	2	6	4
		86	2	2	3	4	2	1	3	5
		87	1	1	5	4	2	2	4	4
		88	3	1	6	5	2	1	9	3
		89	1	2	7	3	2	1	4	1
		90	2	2	6	13	2	2	1	3
		91	2	2	3	2	2	4	5	3
		92	4	3	2	2	2	0	2	5
		93	1	1	7	3	1	6	8	2
		94	6	2	9	1	3	3	5	4
		95	3	4	7	4	2	3	5	4
		96	2	2	3	3	1	3	5	4
		97	5	1	4	2	2	4	5	2
		98	3	4	4	3	3	3	12	3
		99	2	2	1	6	5	2	2	4
		100	5	0	2	2	2	3	3	4
		101	6	2	3	2	3	4	3	1
		102	2	2	4	6	3	3	7	6
		103	4	2	4	4	3	4	5	5
		104	2	1	4	8	5	4	5	2
		105	1	2	5	0	3	1	3	4
		106	2	2	5	4	7	6	5	3
		107	1	2	8	2	2	2	5	3
		108	2	2	5	3	1	3	1	4
		109	3	4	6	3	4	3	3	2
		110	2	3	3	3	3	2	3	5
		111	2	1	4	3	1	5	3	2
		112	4	2	4	5	1	3	4	1
		113	2	3	3	4	2	2	7	3
		114	6	1	3	3	3	4	6	2
		115	3	2	2	4	2	1	4	5
		116	4	1	3	4	2	3	4	5
		117	2	1	3	4	2	5	13	3
		118	6	2	5	3	3	3	1	4
		119	4	3	5	7	3	1	2	8
		120	4	2	5	3	2	2	2	5
		121	4	2	5	3	2	2	3	3
		122	3	3	5	10	2	3	3	4
		123	1	1	3	3	2	2	4	5
		124	2	1	6	3	4	3	5	5
		125	2	2	5	3	2	3	5	5
		126	1	2	7	5	5	1	3	3
		127	1	3	4	6	2	2	2	3
		128	2	2	4	3	3	1	5	3
		129	1	2	3	5	2	4	5	4
		130	2	2	5	9	3	2	2	4
		131	1	2	7	5	5	4	4	5
		132	1	2	4	3	3	3	4	4
		133	2	1	5	4	3	3	3	4
		134	2	7	2	4	2	1	6	3
		135	2	2	10	4	5	3	4	3
		136	3	4	7	5	3	1	3	2
		137	2	4	3	2	2	4	4	1
		138	3	3	5	4	4	3	4	3
		139	3	2	2	2	4	6	5	1
		140	1	3	7	3	7	3	2	4
		141	3	1	5	3	5	4	3	4
		142	2	3	5	4	2	4	4	5
		143	1	3	7	2	4	3	5	1
		144	1	2	6	2	3	3	4	2
		145	4	1	2	4	4	1	4	4
		146	2	2	6	3	2	2	3	3
		147	3	4	7	2	3	3	5	4
		148	1	2	5	3	3	2	6	3
		149	1	2	4	7	3	1	5	2
		150	3	2	7	6	1	1	2	3
		151	1	2	4	2	1	2	3	3
		152	4	2	3	4	5	4	6	5
		153	2	3	8	3	4	5	2	4
		154	1	5	6	9	3	3	4	3
		155	1	3	3	7	1	4	3	4
		156	3	4	4	3	1	2	4	3
		157	1	1	3	4	3	2	3	2
		158	3	1	10	4	1	1	5	4
		159	1	2	6	2	3	3	4	3
		160	0	2	3	3	2	4	4	2
		161	3	3	4	2	2	1	5	3
		162	1	2	4	4	2	2	11	3
		163	2	2	8	4	1	2	3	2
		164	3	4	6	3	3	1	4	1
		165	1	4	3	3	3	1	3	2
		166	2	3	4	4	3	2	4	3
		167	2	2	4	7	1	2	3	3
		168	3	2	4	2	3	0	5	2
		169	2	2	3	4	2	2	3	2
		170	2	1	5	2	1	2	3	4
		171	3	4	4	2	2	3	5	3
		172	3	4	6	4	3	5	4	5
		173	3	5	7	5	2	4	5	3
		174	3	1	2	2	2	3	7	4
		175	5	4	7	2	3	1	2	2
		176	1	6	4	4	2	2	3	3
		177	2	3	5	3	2	2	4	3
		178	3	3	8	4	3	2	5	3
		179	2	3	5	6	3	1	3	2
		180	1	2	4	6	3	5	5	7
		181	4	2	5	5	3	2	3	2
		182	2	1	4	5	2	3	4	5
		183	4	2	7	3	6	5	10	3
		184	2	1	9	2	3	2	9	3
		185	1	2	6	2	5	2	6	4
		186	2	1	6	12	5	2	4	3
		187	3	0	4	2	3	2	4	3
		188	3	0	4	2	4	1	6	2
		189	3	1	4	2	2	1	4	2
		190	2	1	4	2	2	2	2	2
		191	2	1	3	2	3	1	5	3
		192	4	2	2	2	2	1	4	2
		193	3	1	4	2	3	3	3	5
		194	5	4	5	1	2	3	3	4
		195	3	3	4	4	2	2	3	4
		196	2	2	5	6	3	3	4	3
		197	4	3	5	3	2	4	5	2
		198	1	3	4	3	5	1	3	2
		199	2	2	2	3	2	6	2	2
		200	3	1	4	5	4	1	3	2
		201	1	3	5	3	4	3	3	2
		202	5	2	3	2	3	5	6	10
		203	2	2	5	5	2	1	6	3
		204	4	1	4	3	3	1	3	4
		205	3	1	3	4	2	6	4	4
		206	2	0	7	4	1	2	6	3
		207	1	3	9	8	2	2	4	2
		208	1	2	2	6	2	1	1	3
		209	2	1	5	3	3	2	3	2
		210	3	3	5	2	1	2	2	6
		211	5	3	3	3	2	2	4	4
		212	5	3	5	4	1	7	4	5
		213	2	4	8	5	2	2	4	3
		214	4	1	5	4	1	2	3	4
		215	4	1	5	3	3	1	4	3
		216	2	4	8	3	2	2	4	1
		217	4	3	12	8	2	2	5	3
		218	2	3	4	5	3	3	6	2
		219	1	2	3	4	4	2	4	3
		220	2	2	3	4	3	1	6	3
		221	2	1	3	2	1	4	3	3
		222	2	3	5	5	3	5	5	2
		223	1	2	7	7	3	4	11	2
		224	3	2	2	4	4	2	7	1
		225	1	2	2	3	1	1	5	2
		226	1	1	3	2	2	4	14	3
		227	1	2	4	4	2	3	2	6
		228	2	2	4	7	2	2	3	3
		229	5	3	3	2	2	1	1	3
		230	2	2	4	4	1	3	3	4
		231	2	2	5	2	1	2	5	10
		232	1	4	4	1	1	1	4	5
		233	2	4	2	3	2	3	3	3
		234	3	2	3	2	2	5	6	4
		235	1	1	7	4	1	2	4	4
		236	0	2	4	3	2	3	2	4
		237	4	2	3	1	2	2	4	6
		238	2	3	5	3	2	1	5	3
		239	1	6	3	2	1	2	3	3
		240	2	1	3	3	2	4	2	4
		241	1	1	4	3	5	3	3	3
		242	1	1	4	3	5	2	2	3
		243	2	1	5	2	2	4	6	5
		244	2	3	5	3	1	2	5	3
		245	5	3	3	4	1	2	3	4
		246	1	3	3	3	2	4	4	5
		247	2	2	4	4	2	3	6	3
		248	3	3	3	3	1	3	3	3
		249	1	2	2	1	3	2	3	3
		250	2	5	3	2	2	2	4	5
		251	3	3	3	3	3	4	4	3
		252	2	4	4	2	3	4	4	6
		253	3	2	3	1	3	4	3	2
		254	3	1	4	2	1	3	6	2
		255	1	4	3	2	2	5	3	6
		256	1	1	4	3	2	2	2	5
		257	2	1	2	3	1	3	6	5
		258	1	1	4	2	2	2	3	3
		259	1	3	7	2	2	3	3	4
		260	3	1	4	4	1	2	4	4
		261	2	2	4	3	1	3	4	3
		262	2	1	3	3	2	4	5	2
		263	2	1	5	3	1	2	3	2
		264	2	2	2	2	3	10	5	4
		265	4	1	3	2	2	2	2	2
		266	2	2	3	1	2	2	5	4
		267	2	2	6	2	1	4	6	4
		268	2	1	3	2	4	3	2	5
		269	8	3	4	3	2	5	2	3
		270	3	3	4	3	2	2	7	3
		271	1	3	4	3	1	2	3	5
		272	4	3	4	1	3	3	4	3
		273	2	4	6	6	3	2	1	4
		274	5	2	2	5	4	3	2	5
		275	3	3	2	5	2	4	4	3
		276	4	3	4	3	2	1	4	3
		277	3	1	6	3	2	3	6	3
		278	4	2	5	2	1	3	3	4
		279	0	2	3	3	4	4	3	2
		280	1	2	2	2	5	3	7	2
		281	2	2	4	2	4	2	3	3
		282	3	1	4	1	3	8	4	3
		283	2	3	5	5	5	1	2	3
		284	3	3	4	1	2	2	3	8
		285	2	2	3	3	1	3	3	3
		286	1	1	5	3	3	3	3	5
		287	1	2	5	1	4	3	2	2
		288	4	3	3	4	5	3	3	2
		289	2	3	5	3	1	5	6	3
		290	0	1	5	2	2	2	3	4
		291	4	1	4	2	2	5	6	4
		292	8	2	3	2	2	1	9	3
		293	1	2	5	4	3	3	9	6
		294	5	3	4	3	1	3	4	3
		295	2	1	2	3	3	4	2	3
		296	5	6	2	4	3	3	5	3
		297	7	4	2	5	3	3	3	4
		298	2	1	2	3	2	2	5	4
		299	3	1	3	2	3	2	3	4
		300	5	1	4	2	5	4	4	3
		301	3	2	2	3	1	2	6	2
		302	2	1	4	2	4	2	3	4
		303		4	2	3	1	2	6	4
		304		2	4	3	2	3	5	5
		305		2	3	4	1	2	4	3
		306		1	4	3	2	3	2	5
		307		1	3	1	2	1	4	3
		308		1	2	4	4	2	3	3
		309		2	7	2	4	2	3	2
		310		2	3	3	4	3	3	2
		311		0	5	1	2	2	3	3
		312		2	4	2	4	2	4	3
		313		1	2	2	1	1	3	9
		314		1	3	3	2	2	3	4
		315		4		2	1	4	3	4
		316		2		3	3	4	4	3
		317		2		7	2	2	2	5
		318		4		2	4	2	4	2
		319		1		4	2	2	2	4
		320		1		3	6	3	2	1
		321		4		9	3	3	1	6
		322		1			1		3	5
		323		1			1		3	5
		324		2			7		4	3
		325		2			2		4	4
		326		2			2		5	2
		327		2			2		2	6
		328		2			2		7	6
		329		1			4		4	1
		330		2			3		5	3
		331		1			1		5	6
		332		1					5	5
		333		3					3	4
		334		1					3	3
		335		3					3
		336		2
		337		1
		338		2
		339
		340
		341
		342
		343
		344
		345
		346
		347
		348
		349
		350
