# Supplementary material for: Human PC4 supports telomere stability and viability in cells utilizing the alternative lengthening of telomeres mechanism
Source: EMBO Rep. 2024 Oct 28;25(12):5294–315. doi: 10.1038/s44319-024-00295-3 (PMC11624207; doi:10.1038/s44319-024-00295-3)
Supplement: Supplementary file 7 — Figure EV4A Source Data [file 44319_2024_295_MOESM7_ESM.zip]

Archive with 19 entries (17 files):
- Figure EV4/
- __MACOSX/._Figure EV4
- Figure EV4/.DS_Store
- __MACOSX/Figure EV4/._.DS_Store
- Figure EV4/A/
- Figure EV4/A/Thumbs.db
- __MACOSX/Figure EV4/A/._Thumbs.db
- Figure EV4/A/WesternBlot-Actin.tif
- __MACOSX/Figure EV4/A/._WesternBlot-Actin.tif
- Figure EV4/A/WesternBlot-PC4.tif
- __MACOSX/Figure EV4/A/._WesternBlot-PC4.tif
- Figure EV4/A/WesternBlot-pSer2.tif
- __MACOSX/Figure EV4/A/._WesternBlot-pSer2.tif
- Figure EV4/A/WesternBlot-pSer5.tif
- __MACOSX/Figure EV4/A/._WesternBlot-pSer5.tif
- Figure EV4/A/WesternBlot-RNAPII(pSer2).tif
- __MACOSX/Figure EV4/A/._WesternBlot-RNAPII(pSer2).tif
- Figure EV4/A/WesternBlot-RNAPII(pSer5).tif
- __MACOSX/Figure EV4/A/._WesternBlot-RNAPII(pSer5).tif
